# Supplementary material for: Mu-Beta event-related (de)synchronization and EEG classification of left-right foot dorsiflexion kinaesthetic motor imagery for BCI
Source: PLoS One. 2020 Mar 17;15(3):e0230184. doi: 10.1371/journal.pone.0230184 (PMC7077852; doi:10.1371/journal.pone.0230184)
Supplement: S1 Data — (XLSX) [file pone.0230184.s001.xlsx]

## Sheet: Sheet1
	Subject 1	Beta ERD	(CAR)								Subject 1	Beta ERS	(CAR)							Subject 1	Mu ERD	(CAR)
Left				Right						Left				Right					Left				Right
	C3	Cz	C4		C3	Cz	C4				C3	Cz	C4		C3	Cz	C4			C3	Cz	C4		C3	Cz	C4
	-46.0129	-45.8615	-65.8604		-88.785	-98.5783	-68.9028				90.0407	71.8406	70.6889		83.7394	54.7658	87.6469			-87.8414	-80.6794	-81.0979		-97.7208	-97.7509	-98.0024
	-47.5337	-41.6813	-65.1692		-89.0166	-98.7015	-60.4868				97.0882	67.2611	77.9264		83.1239	54.7089	83.9138			-86.1681	-84.6518	-82.4181		-98.9204	-98.7339	-98.5551
	-45.0747	-43.15	-50.5126		-89.0049	-98.8574	-68.4724				73.1684	60.9368	79.3502		88.6235	55.5471	96.9509			-88.8028	-87.293	-84.996		-99.1905	-98.6029	-99.0043
	-49.7684	-42.375	-60.2188		-88.6312	-98.6567	-68.3925				75.849	62.031	77.7429		87.1355	57.0737	96.7086			-81.8384	-84.3956	-78.7212		-99.0493	-98.9729	-98.5668
	-44.8856	-45.1278	-69.0243		-88.843	-98.7248	-68.2531				95.1877	52.5586	105.299		84.1714	57.9262	98.4741			-75.8016	-75.3169	-68.9332		-98.3035	-97.7143	-96.9883
	-45.8883	-42.9036	-59.693		-88.6029	-98.5071	-68.509				108.44	63.1296	116.1		92.0441	71.1264	87.6338			-67.6884	-63.7197	-62.3759		-94.1998	-95.0018	-95.1881
	-45.5484	-47.5799	-53.238		-88.598	-98.2661	-67.8239				111.815	47.9258	113.724		88.8494	63.9628	87.1686			-54.5811	-52.0305	-45.4977		-46.1777	-38.8915	-49.7112
	-43.5694	-41.3191	-64.3609		-87.8872	-97.9001	-67.662				118.011	59.356	117.242		88.6671	55.3451	91.4544			-52.1577	-45.0076	-45.0217		-42.3214	-49.9797	-50.519
	-47.3148	-42.6258	-56.9561		-88.183	-98.2712	-57.5931				137.102	59.3419	102.638		85.6148	62.7331	90.1009			-57.931	-46.5665	-45.9524		-48.0852	-46.097	-54.0985
	-46.3432	-38.765	-65.8765		-88.4994	-98.0175	-67.7594				141.053	62.0314	105.918		79.3365	74.2602	92.7377			-52.7697	-59.1474	-39.2979		-57.4401	-55.5702	-57.313
	-48.8911	-44.2407	-61.2848		-88.4802	-97.6106	-66.8482				152.083	53.6933	104.094		76.0458	70.3142	99.8998			-62.2422	-63.0426	-66.6343		-62.1691	-56.6821	-58.6829
	-46.6322	-43.3296	-60.4144		-87.9684	-97.0826	-67.0634				172.831	67.5295	126.345		75.9563	62.3239	87.8135			-58.6938	-66.488	-62.0293		-59.6525	-60.9671	-54.7666
	-51.0956	-41.193	-58.2318		-87.854	-97.0918	-67.3874				197.024	61.5696	130.743		86.442	44.8831	91.8125			-87.2529	-85.339	-85.129		-65.6382	-65.6866	-64.0686
	-52.7713	-42.4931	-62.626		-87.7354	-96.7943	-66.6536				117.181	75.5623	194.663		89.7861	54.9712	88.695			-88.4463	-83.1414	-85.3762		-68.0703	-61.9869	-62.5751
	-50.7049	-41.1228	-57.0569		-87.5619	-96.9541	-66.5701				139.145	71.8779	191.984		92.1112	48.988	99.4197			-82.1236	-79.0248	-81.3599		-61.5096	-62.5336	-57.5506
	-51.9801	-44.143	-60.5054		-87.5858	-96.2541	-67.1165				109.013	104.468	201.466		95.9108	46.9064	82.6813			-71.1124	-66.8863	-61.6115		-62.7142	-54.6804	-54.8929
	-51.0579	-47.94	-63.3711		-85.9408	-96.4491	-67.361				107.583	104.614	253.046		93.8712	52.6135	117.233			-74.8898	-64.3676	-61.0915		-56.1053	-46.5981	-55.8436
	-50.9044	-46.0464	-59.7412		-87.0638	-97.0876	-67.6735				109.234	103.965	221.898		104.502	52.6776	105.228			-67.7482	-68.0949	-64.8351		-55.9734	-59.3291	-55.6213
	-47.8373	-44.57	-58.2437		-86.2942	-96.3752	-66.9387				159.868	100.403	219.852		98.013	58.0011	108.221			-39.9922	-39.9085	-52.2783		-67.7108	-67.3881	-69.8088
	-41.2855	-46.8779	-59.9848		-87.1245	-95.5179	-66.7545				133.536	87.1515	221.467		92.6684	54.6414	104.547			-45.1464	-41.6847	-47.0997		-62.5582	-61.243	-67.5232
	-43.8839	-48.2939	-60.7269		-86.9364	-95.4369	-56.8641				93.8398	113.322	219.654		106.448	53.7166	109.706			-43.1042	-45.8388	-51.9495		-59.6302	-53.7404	-52.2262
	-45.8944	-47.1316	-56.2217		-86.1157	-94.9961	-66.4319				81.9158	93.7471	210.087		101.014	66.2472	108.618			-51.305	-50.9282	-50.0161		-52.5308	-48.8785	-43.3277
	-45.2323	-41.4925	-62.6152		-86.0236	-94.9453	-64.4702				73.9209	91.9411	225.537		97.4669	54.0521	106.611			-61.6336	-57.5862	-59.7973		-49.4064	-43.5086	-47.1679
	-43.4392	-37.9921	-57.4606		-79.607	-55.5008	-58.2761				63.6435	56.8005	53.937		97.1196	55.6704	100.753			-58.1388	-67.3071	-67.0466		-49.5878	-46.3471	-44.2024
	-46.0993	-42.4419	-63.428		-76.6859	-58.9941	-57.1144				81.0431	56.328	55.3482		105.993	59.4501	108.899
	-47.6393	-41.1459	-59.6909		-71.9647	-51.1592	-51.0485				60.5523	52.464	59.3652		95.8798	47.1478	99.7454
	-41.2857	-47.1506	61.2912		-74.2294	-49.1825	-46.43				58.0186	59.8344	55.3471		91.145	53.8103	97.9326
	-46.694	-42.9799	-57.1983		-68.7699	-41.5656	-50.8103				67.3543	50.2604	60.4571		95.2464	60.3098	94.09
	-46.1212	-43.9613	-62.1253		-61.4693	-44.4164	-47.5665				65.5935	53.1025	65.8717		93.2447	59.7541	74.3552
	-45.9873	-45.8386	-55.262		-65.734	-50.0362	-42.5633				70.5578	72.2181	62.5904		91.468	60.4309	94.5006
	-48.3757	-46.5533	-62.8977		-62.7613	-45.3865	-43.7413				55.6674	49.7787	64.4866		84.4815	55.1908	88.0164
	-38.0126	-39.7126	-67.283		-57.873	-53.4635	-48.064				62.7824	57.3601	58.2592		82.6768	59.3953	62.2733
	-41.8121	-50.0839	-58.8936		-59.4808	-50.9645	-38.3952				61.6389	65.6754	53.1585		87.326	67.8593	61.5525
	-44.2617	-38.8193	-70.4007		-55.759	-53.0206	-41.5259				64.1057	51.5429	56.4022		83.1287	67.4718	68.2213
	-47.5516	-44.8691	-57.5434		-53.5085	-51.7446	-49.4721				57.4595	50.6487	69.8502		80.0688	56.5708	70.5519
	-46.2434	-45.9783	-64.7911		-53.6973	-51.633	-48.4192				64.7351	52.5386	53.2376		79.2121	64.7989	55.9482
	-41.9024	-39.7574	-56.2963		-55.1517	-49.0348	-46.6183				61.9169	48.1898	50.3739		80.339	51.2812	62.1259
	-40.4429	-43.8948	-54.2989		-51.3604	-50.2126	-46.5111				60.275	52.2952	49.3879		74.8099	61.2192	87.3808
	-45.5328	-45.8687	-66.667		-52.2172	-46.5777	-50.0468				53.1568	62.5583	56.3726		76.8138	57.0191	88.7552
	-45.2796	-42.179	-68.3769		-59.2585	-46.7052	-44.161				68.2635	54.3423	51.775		76.1448	52.4626	86.1311
	-40.7607	-46.1678	-65.897		-55.7594	-44.9095	-55.023				66.8432	59.2533	64.9733		75.8819	73.3297	84.2626
	-42.5871	-42.655	-67.1137		-51.6995	-45.4921	-56.1312				66.4395	69.3246	76.3293		73.7746	66.2546	89.0473
	-38.0992	-45.0635	-63.7338		-57.789	-53.0005	-48.553				66.2307	63.937	70.5384		74.2776	69.404	88.6639
	-48.7267	-45.4138	-67.9354		-58.6205	-43.7067	-51.269				60.9252	67.3712	59.4073		79.4582	52.2881	86.3557
	-42.8906	-45.489	-65.3395		-53.7889	-53.1483	-50.5861				69.7033	57.1388	55.1884		80.4705	61.0255	87.3049
	-43.3194	-51.0606	-64.5774		-62.3992	-50.2047	-56.5339				62.5478	73.7781	67.5491		75.3024	73.3651	88.5012
	-54.7591	-52.6894	-53.2569		-64.1995	-58.7859	-50.9543				111.083	165.952	193.861		78.9096	67.2891	75.7119
	-62.0197	-51.1522	-58.3896		-64.7427	-52.1533	-47.7108				125.474	165.639	190.427		72.6117	53.9014	70.7849
	-58.383	-52.8561	-54.5936		-62.7804	-56.5174	-47.0228				117.961	161.181	176.421		75.8085	61.9382	93.4304
	-54.6258	-55.8554	-55.1911		-66.9001	-57.7197	-52.2397				116.515	157.543	146.807		88.8163	65.9581	86.5171
	-56.4188	-49.9398	-54.0658		-64.6903	-55.2029	-51.9347				188.118	155.415	140.488		63.79	67.0746	81.3836
	-57.7011	-52.1413	-55.4888		-68.1706	-48.3521	-51.6613				172.75	143.749	142.74		80.2464	67.04	89.9577
	-55.6776	-49.8285	-58.3185		-64.6088	-45.8128	-52.9248				156.956	144.55	128.853		79.4345	59.4877	64.733
	-57.7739	-50.3313	-64.8095		-67.285	-44.1713	-55.1548				165.288	125.803	120.5		66.6184	64.3754	73.6646
	-53.4845	-53.8593	-60.2159		-67.6863	-53.5431	-46.4354				146.031	114.441	119.532		67.9812	75.2346	56.7585
	-51.6864	-44.022	-62.766		-59.8829	-49.4023	-46.9533				147.971	102	123.909		71.8451	75.1329	66.6931
	-53.1818	-46.0804	-65.3476		-55.8122	-48.5014	-44.3599				103.453	94.0559	111.532		69.502	68.5627	60.2288
	-49.8033	-46.6491	-66.9754		-58.7046	-48.8083	-51.2074				141.749	93.9403	120.129		66.0319	68.7846	55.4483
	-47.7344	-51.8992	-63.2534		-53.5875	-50.6135	-44.8111				115.561	91.6064	92.6895		77.0793	71.8288	58.814
	-53.1758	-47.8413	-67.8726		-52.3037	-49.2416	-38.8142				101.489	105.379	113.32		79.1252	71.8854	64.1457
	-47.6693	-46.8518	-59.0715		-54.8316	-46.9216	-45.1256				118.013	95.1169	98.0777		66.3985	67.2921	55.0255
	-48.5727	-47.2082	-57.28		-65.757	-47.7442	-42.4571				108.602	128.547	114.445		73.1337	50.7575	65.6492
	-52.7593	-42.2789	-60.4184		-66.6707	-50.1959	-40.2349				116.368	113.961	90.2535		63.0142	75.1973	61.7457
	-49.2947	-45.0682	-65.3973		-63.6977	-44.1162	-43.0591				105.975	89.8213	100.325		76.5995	58.0797	61.2507
	-46.3792	-44.6856	-60.968		-63.1461	-46.9867	-39.3077				102.454	87.7343	100.902		87.1836	58.6442	107.132
	-45.317	-40.7232	-66.4812		-60.9769	-37.5608	-48.5307				92.2975	75.9653	98.5233		77.7641	62.3784	101.817
	-47.3767	-46.5228	-58.2286		-56.7657	-51.9763	-45.5233				113.272	77.9649	99.124		80.238	48.2363	103.149
	-44.7695	-45.8	-62.3826		-54.2038	-45.7224	-43.1069				107.423	94.1889	104.747		80.559	49.7965	62.0471
	-47.9454	-49.5443	-61.3787		-54.1294	-49.9358	-44.2826				111.699	91.2049	101.87		85.9503	60.8296	99.5876
	-52.0895	-45.1568	-60.2751		-48.7923	-45.9429	-48.812				109.439	198.492	233.614		111.395	90.3394	113.851
	-46.1832	-48.5371	-61.3154		-52.4216	-47.9355	-48.2153				119.666	200.44	214.823		113.603	88.0292	108.738
	-52.3321	-47.7743	-60.5828		-59.7371	-47.0221	-46.9046				142.704	190.875	216.004		109.461	112.029	104.631
	-51.6844	-48.5214	-60.2516		-54.111	-51.855	-46.9897				136.943	183.36	208.623		97.6625	105.146	84.2896
	-46.2375	-48.6263	-61.636		-58.0116	-46.4928	-53.0641				120.818	171.637	185.295		108.891	81.421	82.7906
	-47.1015	-49.4242	-57.4373		-58.6357	-53.3259	-51.551				112.587	161.694	165.914		90.3779	85.9921	71.8407
	-45.415	-49.7147	-76.5841		-58.8385	-47.5524	-53.7547				109.346	143.539	156.649		84.6849	89.8168	73.0931
	-50.4108	-42.155	-76.514		-61.4795	-48.8736	-54.6022				109.894	124.711	139.083		80.0535	80.4996	58.7024
	-46.3833	-50.4444	-63.1633		-59.3537	-47.5606	-49.7326				155.965	130.543	145.762		65.7947	55.2642	76.486
	-49.7899	-37.6964	-63.8705		-56.192	-47.6912	-51.3092				163.065	118.829	117.543		62.8447	64.2067	74.1124
	-45.4289	-41.6024	-58.6502		-59.2199	-46.4885	-46.319				140.924	114.044	125.798		60.1262	69.5411	56.6987
	-56.1536	-48.1779	-62.0071		-54.0995	-46.8702	-51.5224				105.535	121.528	121.4		78.8181	74.4296	62.9971
	-47.5034	-41.9284	-68.4723		-57.7633	-52.8228	-38.3045				113.22	120.671	111.201		79.9244	61.9933	67.2175
	-43.3424	-44.7373	-58.3303		-57.3832	-43.987	-48.4323				127.24	139.274	118.547		75.6293	65.604	75.023
	-49.435	-45.0916	-63.2496		-52.2946	-48.6699	-45.2728				111.622	126.887	123.423		71.2233	54.6801	69.1402
	-45.6624	-47.4307	-58.0958		-58.4509	-51.4394	-44.1893				127.968	126.885	130.29		83.6482	58.4829	76.2363
	-43.5377	-45.3573	-60.1866		-57.4809	-41.6588	-47.3696				114.48	122.455	117.68		80.4272	56.9122	73.195
	-43.5901	-44.6883	-66.5553		-57.4752	-44.6211	-48.5143				130.863	117.715	106.059		81.9217	54.7243	79.8837
	-45.9332	-45.6365	-65.7643		-58.1501	-47.1889	-49.9201				114.765	123.909	113.072		79.8219	48.1036	76.3351
	-43.326	-50.7583	-70.0872		-54.6655	-46.6273	-48.0448				117.644	109.657	115.593		77.7206	43.682	65.2686
	-46.1602	-42.5337	-57.0156		-53.3193	-54.1791	-50.6042				104.216	117.794	119.549		71.9965	56.0222	72.7179
	-45.1445	-44.1139	-57.1196		-52.3544	-59.0427	-47.0756				109.001	105.155	114.415		74.0076	53.9694	76.7524
	-44.7051	-48.2185	-63.9585		-62.6389	-54.9695	-48.7134				109.126	96.3622	110.158		78.1893	46.8413	73.3156
	Subject 2	Beta ERD	(CAR)								Subject 2	Beta ERS	(CAR)							Subject 2	Mu ERD	(CAR)
Left				Right						Left				Right					Left				Right
	C3	Cz	C4		C3	Cz	C4				C3	Cz	C4		C3	Cz	C4			C3	Cz	C4		C3	Cz	C4
	-50.6333	-47.8223	-62.2021		-61.1258	-62.8119	-63.6888				104.933	53.8022	131.713		113.824	110.336	105.537			-65.3047	-42.4882	-63.9477		-79.2124	-58.9569	-63.1708
	-50.4467	-45.3876	-58.6524		-57.421	-63.0973	-60.9478				105.558	65.0646	157.519		118.265	107.812	127.064			-65.8915	-48.2782	-63.9189		-77.1432	-62.0885	-60.8842
	-43.875	-47.2261	-57.5233		-55.7575	-59.1673	-63.9125				108.888	77.7722	167.056		107.385	99.2068	106.925			-63.7331	-53.0039	-62.5815		-75.6883	-64.9352	-46.171
	-50.0142	-54.852	-50.1255		-55.6352	-60.0538	-60.5987				113.584	61.995	166.274		126.743	92.3093	114.471			-61.4373	-44.7884	-61.09		-70.4953	-63.2495	-42.7356
	-40.6656	-50.0739	-55.9864		-60.0962	-59.63	-60.0864				99.6216	60.1628	147.88		94.649	89.1802	93.84			-55.985	-40.298	-60.9251		-76.9705	-63.0013	-51.3846
	-45.242	-45.0569	-64.9552		-66.4525	-58.3247	-59.9304				94.6167	60.7405	140.359		100.538	84.4949	81.3115			-53.019	-32.6778	-60.4218		-80.5827	-63.7026	-51.2913
	-46.8562	-48.0544	-60.3492		-57.3167	-57.8772	-54.1617				128.662	39.3976	107.04		111.309	74.3184	102.235			-54.1267	-39.5339	-58.1517		-62.3974	-42.2215	-39.5349
	-47.0978	-41.7301	-43.7198		-58.1915	-52.1621	-49.9363				109.985	59.7809	92.7535		109.711	71.8216	94.6271			-54.8954	-48.9111	-56.2337		-65.5918	-46.7566	-48.5074
	-48.1093	-44.7824	-42.22		-61.7417	-51.9123	-49.804				124.271	49.8893	87.0898		106.607	73.2694	88.3217			-53.3517	-45.4111	-58.1046		-63.3144	-54.4314	-51.85
	-46.5451	-45.9668	-47.663		-56.7327	-45.871	-46.9292				120.84	60.4001	115.195		109.868	72.6308	85.7547			-53.0443	-43.6016	-56.3288		-62.2972	-47.9581	-47.2164
	-53.6302	-54.4365	-41.4051		-60.7708	-46.1751	-43.3607				150.677	58.7135	131.975		94.2357	66.1135	95.5513			-55.8661	-43.774	-59.6432		-69.0796	-45.5976	-41.7273
	-49.4091	-51.8394	-45.5618		-65.6689	-47.9818	-46.5993				126.81	58.1678	133.41		98.7604	69.144	79.298			-49.3332	-42.9666	-62.9374		-70.9082	-45.8879	-46.8145
	-52.411	-49.8898	-45.7567		-60.8133	-40.4692	-45.1155				126.381	62.1991	122.946		97.5685	65.0909	78.7347			-51.6944	-52.1766	-61.1173		-67.642	-40.5377	-40.9486
	-53.3153	-46.5981	-44.7275		-66.8643	-45.6142	-43.8178				109.886	74.8296	133.239		93.7946	64.8837	65.4342			-50.1267	-47.1645	-57.2078		-81.9218	-45.9596	-40.0055
	-49.9117	-50.3114	-41.8451		-59.2118	-47.7134	-43.8499				106.692	76.5474	140.293		89.8298	54.3595	70.271			-45.1338	-46.1844	-54.3737		-79.274	-43.1697	-49.3529
	-48.2375	-48.8696	-48.252		-57.8893	-41.607	-41.7293				93.6711	70.0668	85.5339		107.393	54.137	75.4664			-57.8004	-38.0278	-61.4403		-65.4632	-46.6236	-45.3604
	-53.8131	-45.9914	-52.064		-58.2037	-42.8839	-45.4545				93.874	70.2996	75.6036		102.36	67.5017	61.8471			-48.4638	-34.0717	-57.573		-69.0918	-35.8833	-45.6654
	-46.493	-48.694	-48.4538		-59.4705	-43.8894	-45.882				98.192	68.1032	74.837		90.3701	56.2389	75.9107			-58.749	-45.4678	-58.0719		-62.3659	-45.0956	-44.8213
	-47.0373	-45.7933	-43.6407		-54.7885	-46.0062	-46.8438				112.872	64.1984	73.3126		90.5895	58.0462	72.7579			-48.2993	-50.0441	-60.1249		-61.5507	-43.7134	-43.3649
	-48.2832	-38.8839	-41.3147		-56.817	-44.335	-46.3896				105.005	59.2301	59.2374		86.9904	70.0304	88.7641			-56.0425	-56.3296	-55.466		-70.7701	-36.042	-46.6625
	-49.9116	-38.9551	-47.6832		-59.5136	-39.4492	-45.6537				112.076	56.7958	54.5963		87.9443	74.1821	95.4175			-58.0947	-47.8417	-53.3747		-62.1801	-40.5443	-46.0396
	-45.4337	-38.7478	-49.105		-53.196	-43.4665	-46.0465				90.6551	45.8429	48.2443		88.1329	83.4393	120.222			-51.7542	-48.5458	-57.0112		-67.6549	-45.721	-37.8482
	-53.0798	-40.6645	-48.6366		-61.0753	-50.4108	-49.2282				112.394	59.5291	56.9822		73.8544	70.0643	102.094			-45.4456	-44.4907	-56.5447		-67.4286	-36.4117	-38.0083
	-49.9414	-44.6861	-49.4208		-59.7785	-45.7164	-48.3264				178.74	67.4306	80.138		84.5208	67.3568	98.239			-48.2153	-37.81	-51.6875		-68.5453	-35.3305	-36.3444
	-48.8353	-45.8651	-47.9198		-59.2946	-50.278	-42.2284				98.7854	47.9413	84.0868		81.344	47.922	95.8268
	-52.8999	-43.8286	-47.0815		-62.494	-44.2247	-50.9538				128.296	72.1476	70.4153		81.9153	49.413	87.9023
	-57.1538	-45.1694	-40.6968		-61.9247	-46.3117	-45.1392				119.899	61.027	65.3482		98.5261	48.6848	95.216
	-52.672	-39.3012	-49.6552		-65.6091	-50.8984	-47.7392				108.728	68.387	92.4286		97.2494	68.8176	85.8177
	-50.1945	-41.1703	-44.7207		-61.0152	-41.7914	-49.4598				117.621	73.1772	96.1416		84.3777	61.4652	87.5305
	-55.4071	-42.371	-44.8408		-64.231	-45.0623	-50.5377				108.634	64.1539	113.983		91.8578	56.8655	91.7336
	-49.6311	-36.9341	-47.3631		-59.5373	-47.0332	-44.9129				124.099	74.4135	115.151		90.8903	60.6751	94.0587
	-51.0201	-47.1667	-46.9329		-64.662	-45.8477	-50.2282				143.739	85.411	153.413		90.912	54.0974	93.9723
	-53.508	-42.0761	-39.7004		-55.909	-48.4367	-47.0511				167.72	105.389	175.571		91.8071	60.0748	55.0797
	-58.0636	-47.3769	-46.2826		-64.3245	-46.2909	-44.7294				187.965	123.876	179.203		81.9486	52.2326	56.5001
	-58.5107	-50.9758	-51.1914		-64.6538	-48.3678	-47.1249				116.64	122.974	203.086		82.7944	62.3943	55.2019
	-56.8508	-50.6061	-50.8562		-60.6687	-48.9638	-50.6781				132.715	136.264	208.428		89.0279	70.234	53.3695
	-54.513	-49.2978	-46.8189		-63.0464	-52.1473	-51.1446				110.056	115.896	203.179		83.2333	68.7717	59.4752
	-59.9431	-50.4891	-49.1347		-50.255	-52.125	-54.8987				107.548	120.891	190.633		80.3916	70.6081	61.0351
	-54.4881	-49.6909	-45.8857		-50.7701	-51.0426	-42.7965				146.651	109.104	165.823		83.5907	59.6727	64.6625
	-51.5383	-43.512	-41.228		-48.2806	-52.9832	-48.0544				100.324	75.6099	132.214		85.7623	58.6265	70.0254
	-53.3725	-42.3937	-38.7986		-60.0672	-52.4575	-55.6081				148.985	62.7582	96.59		89.6894	59.65	69.5309
	-48.2049	-45.0125	-38.6838		-55.7585	-53.0124	-55.2604				107.675	51.6421	101.622		80.8029	61.7031	69.6861
	-47.377	-45.7244	-40.6288		-54.1472	-53.4748	-55.1996				93.5489	50.3768	89.6557		73.0384	57.2767	61.3197
	-46.413	-40.394	-40.8686		-58.8368	-53.36	-51.4804				97.9587	46.7438	84.7324		73.9558	56.6688	70.8429
	-46.8948	-42.966	-38.8643		-56.5244	-52.3708	-51.5547				98.0087	53.6314	73.0598		80.7657	44.9049	70.191
	-44.8476	-45.1458	-35.1221		-60.6555	-55.5877	-59.7844				72.4494	42.9965	66.6996		93.2887	39.7359	88.1478
	-44.1453	-46.4903	-46.1355		-52.617	-47.0546	-44.7367				64.4502	52.1826	47.6005		97.9275	57.4239	57.9027
	-41.1451	-43.0963	-44.2866		-50.2068	-39.8995	-50.5284				69.8749	49.266	50.0124		88.5617	65.5398	71.3151
	-42.2268	-41.1248	-54.8298		-56.3978	-39.4439	-42.7223				56.8067	46.4937	55.1805		85.2346	57.2952	56.1178
	-42.3833	-43.0994	-53.4134		-50.3287	-46.786	-39.2742				61.7998	57.8626	53.8214		88.9939	60.3162	59.1441
	-43.5276	-41.7679	-54.8042		-66.0697	-41.3326	-40.685				58.5682	71.4503	55.8596		90.2867	52.2367	59.4158
	-42.9841	-40.7364	-58.6072		-62.4495	-35.9153	-39.5138				58.1081	66.005	50.8446		91.9578	59.5256	63.8924
	-40.9762	-41.8936	-61.7901		-66.5585	-47.4082	-42.3076				59.2175	54.2415	57.3973		93.8022	64.4739	65.4143
	-44.2076	-47.5616	-55.8783		-65.4748	-43.89	-41.8292				64.3793	46.0758	48.4481		75.0963	59.9466	68.0005
	-40.7248	-35.4992	-59.0666		-59.5691	-46.1454	-36.6121				57.929	61.2767	45.6108		82.0068	58.5741	66.7331
	-44.7799	-39.3498	-57.0372		-65.9387	-42.6955	-43.0296				61.1543	55.0608	64.2831		88.9871	64.7174	73.7675
	-43.4623	-40.0651	-44.3229		-59.1359	-46.6881	-42.7462				54.1657	49.3136	57.038		81.9314	55.1443	80.6373
	-50.7062	-43.4052	-60.3972		-66.5614	-45.0556	-51.8578				75.222	49.0596	60.1063		84.8763	59.5894	68.8694
	-49.2417	-46.9752	-64.9119		-68.206	-45.3907	-40.8327				55.1993	56.3565	66.6278		86.4474	59.6705	54.8576
	-40.9726	-45.0165	-61.7229		-66.5822	-42.6709	-40.187				54.0992	59.8002	58.9274		96.9824	50.0352	64.5108
	-41.9175	-43.6721	-57.4662		-69.9419	-38.1794	-48.0282				63.3049	56.4372	62.7295		96.2052	53.3887	59.4218
	-45.208	-36.4673	-59.2775		-57.4355	-47.0261	-43.0339				65.7734	58.6726	58.6199		97.0104	54.2426	63.2325
	-45.438	-45.2015	-59.8031		-59.1093	-44.1875	-45.3473				59.7545	61.8965	55.081		108.106	47.7855	64.7239
	-42.7159	-44.0621	-63.0709		-60.4721	-54.9771	-45.0945				70.14	48.3636	56.6459		107.112	58.4023	67.2333
	-41.6182	-43.3001	-59.4576		-50.8764	-37.8845	-44.8306				56.949	45.1258	57.0505		100.583	50.3664	67.7408
	-39.426	-40.1347	-58.7999		-53.8072	-43.4777	-45.59				63.2181	55.1372	49.8096		107.595	45.5348	59.7535
	-43.9934	-40.5631	-63.0895		-51.2053	-41.5295	-45.1282				55.6767	52.012	53.4334		108.67	49.8175	66.2214
	-46.2784	-40.2014	-60.7149		-55.133	-43.2122	-41.263				78.4524	47.6008	59.629		91.2826	57.734	67.5528
	-46.3061	-39.3105	-59.3909		-62.0101	-42.8225	-45.3301				51.7876	42.5698	48.8239		91.2087	64.6868	61.2382
	-44.1869	-39.3924	-51.6772		-61.7143	-35.3915	-37.3679				66.2062	62.4021	56.0378		94.6955	62.435	53.5867
	-41.7139	-47.2531	-51.2622		-64.3828	-39.7779	-41.9732				82.7408	60.5441	50.9126		97.3046	57.1549	89.2884
	-46.4596	-39.9544	-47.3279		-63.9507	-38.3472	-49.551				74.3203	68.4549	62.0621		92.2994	54.9437	83.3048
	-40.1785	-46.376	-47.0737		-60.0547	-44.3747	-44.0885				83.9399	73.8275	63.8263		95.0311	58.2638	83.631
	-44.9651	-42.6291	-54.1091		-63.6263	-42.1038	-48.6475				63.9387	74.0554	57.1241		92.2577	49.8908	82.3162
	-39.4504	-41.4262	-48.0151		-65.5907	-46.2007	-47.3233				58.8105	60.3946	54.8446		113.82	51.7031	687.623
	-41.4887	-40.6741	-49.5716		-67.8178	-38.4773	-47.6456				77.4208	58.9508	54.9304		103.534	55.3577	99.2182
	-44.9993	-42.3447	-48.4522		-64.6387	-37.8053	-44.3883				58.4669	60.266	60.8953		100.193	58.7968	63.3383
	-43.2633	-40.1744	-53.9371		-64.8354	-41.1883	-52.7513				64.9543	67.323	54.3136		95.1709	60.4422	56.0808
	-37.5303	-39.4407	-51.5972		-68.7462	-43.2183	-53.7522				59.7058	47.3688	53.9357		108.529	54.7259	52.7203
	-38.3925	-42.259	-52.3199		-67.5528	-47.4711	-45.5978				62.3894	68.5724	53.8692		94.8937	61.4313	92.5965
	-50.0515	-44.5735	-61.2414		-62.7241	-44.1151	-39.9773				64.1688	54.3665	55.2549		112.738	50.5822	87.6034
	-42.7327	-37.5924	-57.7418		-63.4649	-46.9894	-48.5284				70.8511	58.4105	53.9594		104.098	52.8171	90.4915
	-40.481	-42.2253	-59.5112		-70.076	-47.6243	-46.6303				69.163	51.746	59.5141		95.9033	52.9026	97.8064
	-41.971	-40.3226	-57.915		-65.8883	-43.8671	-46.8987				81.9746	54.6217	68.9378		107.266	53.6037	89.6509
	-42.9645	-39.1932	-56.7112		-64.9733	-49.7192	-52.2525				58.0512	43.4865	51.1713		110.768	50.7466	83.004
	-42.1874	-41.8328	-52.2783		-60.8385	-46.3857	-43.0202				69.3424	53.1978	56.7131		102.4	46.4536	87.5818
	-43.5496	-45.5498	-56.2448		-64.3807	-48.6756	-52.0683				60.4206	51.3938	69.5541		114.188	52.8123	80.1144
	-41.6612	-44.5898	-51.8664		-60.5587	-60.3371	-52.9463				60.0899	41.5974	56.6954		101.322	59.3705	87.6314
	-37.8244	-37.4975	-52.0589		-66.2823	-54.9058	-47.1428				68.3785	46.3219	53.6061		100.594	57.2693	90.8829
	-46.4254	-45.3508	-55.5047		-65.0401	-48.5725	-53.5814				65.3308	45.0963	49.3814		125.045	57.386	91.4207
	-43.5844	-36.0368	-49.2803		-62.3814	-52.3623	-58.5467				55.4693	49.5834	61.0663		119.137	59.8284	88.015
	-38.6522	-38.6058	-49.6272		-55.068	-54.9457	-59.6378				50.5508	48.6351	46.0891		110.082	70.3506	94.9757
	Subject 3	Beta ERD	(CAR)								Subject 3	Beta ERS	(CAR)							Subject 3	Mu ERD	(CAR)
Left				Right						Left				Right					Left				Right
	C3	Cz	C4		C3	Cz	C4				C3	Cz	C4		C3	Cz	C4			C3	Cz	C4		C3	Cz	C4
	-78.0366	-81.3533	-77.4584		-62.0258	-53.4974	-51.7267				78.7804	69.9889	96.9574		106.803	90.3154	78.5007			-59.4299	-50.0397	-62.9904		-71.9422	-44.2868	-51.4545
	-78.392	-80.3859	-76.7124		-60.8229	-40.9804	-45.3201				71.8922	48.9661	90.5864		102.678	91.5555	75.3341			-57.3908	-48.3402	-61.4028		-74.2413	-53.7905	-56.8799
	-71.6645	-79.0124	-79.3287		-54.9272	-47.9642	-42.7131				74.7331	59.3456	91.0586		114.54	99.2698	89.386			-54.3419	-51.9233	-63.5891		-67.6927	-45.7905	-60.2329
	-73.3513	-74.5933	-77.7505		-57.1219	-44.127	-47.0201				76.5587	56.564	95.8475		106.674	90.7111	82.4332			-52.8874	-49.1381	-59.4209		-76.8928	-49.4105	-50.0915
	-73.1022	-72.5133	-77.7058		-61.1533	-47.7008	-38.8176				72.8689	58.7328	93.6281		137.607	81.7522	74.2586			-49.7137	-35.4996	-67.5088		-67.7367	-43.2142	-48.0728
	-67.712	-76.0291	-72.4026		-61.9592	-51.6667	-41.3579				71.7432	60.3332	96.5664		117.513	81.2638	75.0674			-50.3779	-35.6224	-62.9915		-64.052	-39.1551	-33.5019
	-68.7259	-77.8351	-73.885		-56.0551	-48.3417	-43.548				81.5494	52.7364	89.1352		127.07	79.4631	73.8564			-48.5404	-41.9352	-62.9809		-66.0325	-48.0488	-53.5314
	-72.7095	-72.6667	-75.5673		-54.8215	-48.0156	-44.3847				79.7166	56.973	88.3373		91.2576	79.0674	81.7275			-51.8999	-40.6249	-61.5945		-61.4996	-51.2392	-56.8361
	-71.7069	-77.839	-76.1748		-53.1913	-53.2452	-39.7109				67.8315	51.8561	83.9934		94.2115	65.9776	78.4661			-50.4911	-36.1908	54.7895		-62.8914	-43.3185	-48.8537
	-78.4727	-77.5308	-69.3675		-46.8622	-49.1131	-43.6045				65.5532	46.859	86.3239		107.426	72.7464	58.0502			-51.5155	-38.9947	-60.7085		-68.6991	-38.7586	-42.9302
	-78.3575	-79.3296	-74.2393		-51.3679	-51.1897	-35.0031				72.6496	42.7747	87.0715		117.384	71.2197	72.9147			-41.7182	-39.2792	-61.3649		-75.0226	-38.7713	-44.7087
	-77.7004	-79.3786	-74.3494		-58.8664	-54.4596	-43.9834				73.5183	41.5356	89.3554		92.2108	66.7152	63.3711			-42.1714	-32.4974	-58.6191		-76.0302	-39.4814	-46.3996
	-79.2785	-82.4041	-77.9224		-57.3835	-51.6972	-37.1232				67.5138	40.6146	86.4685		96.822	75.5897	87.4601			-44.5244	-43.9512	-56.1127		-63.5017	-43.3783	-52.01
	-84.3511	-78.46	-77.9861		-51.3053	-51.0595	-32.8823				70.5377	51.5455	83.422		96.6401	70.4134	88.9901			-52.179	-37.5768	-60.8959		-64.7902	-45.2344	-45.4439
	-64.6189	-81.0883	-83.5776		-44.1275	-50.5586	-43.8903				63.9241	56.64	85.3941		98.7873	86.761	67.4597			-47.4565	-41.728	-60.2247		-67.4262	-40.8687	-38.8616
	-66.6403	-83.5767	-86.5698		-58.7133	-47.7139	-43.6535				62.2705	61.8004	88.8831		64.3868	71.4825	73.7301			-51.3594	-38.9027	-55.9762		-60.5316	-42.8218	-31.2337
	-86.7543	-89.527	-87.9773		-57.7741	-49.2871	-36.9087				66.019	57.7805	87.4857		64.4343	64.2186	79.1639			-52.5511	-39.0402	-57.5172		-71.8879	-30.5447	-38.5491
	-61.5511	-89.1422	-86.476		-58.9916	-42.6554	-39.6739				71.7685	48.0992	89.6352		96.8926	71.8575	105.043			-45.6228	-39.3842	-60.6071		-72.2564	-40.7049	-51.489
	-61.5477	-82.9814	-86.5551		-62.1462	-50.8021	-42.6508				70.3135	54.3818	81.1618		113.778	55.2513	110.755			-47.8477	-43.3436	-61.8259		-76.1052	-42.6553	-36.7994
	-70.6304	-89.3635	-90.0284		-65.0838	-50.2284	-46.4371				70.8733	54.3302	89.9451		107.307	58.5307	57.7977			-45.3922	-36.6403	-61.8856		-80.1964	-40.758	-43.843
	-71.7041	-89.2621	-91.6468		-58.7178	-50.1107	-41.6169				68.4778	50.9994	97.3431		107.642	76.1973	60.9502			-52.2181	-43.1479	-58.2127		-78.1912	-39.0766	-31.0724
	-72.6872	-87.5415	-90.6707		-52.9873	-42.9367	-46.4972				64.3167	42.2804	97.677		111.755	83.5472	58.9784			-44.5073	-42.2704	-55.7449		-57.3442	-36.2092	-37.0483
	-86.9098	-92.9406	-87.0422		-66.9887	-43.448	-40.0462				72.4909	53.8421	98.2008		106.701	85.6497	66.9372			-40.1137	-42.6708	-48.933		-60.4811	-38.5654	-47.4582
	-54.1913	-51.4648	-56.1286		-66.8903	-44.418	-52.6572				74.0149	51.4282	98.0947		107.742	82.4642	54.5692			-36.8096	-37.1183	-48.5899		-54.4254	-39.2594	-39.4459
	-52.8063	-55.9706	-48.2114		-57.8002	-47.3795	-45.6451				66.3775	46.1561	91.4387		103.297	86.225	57.4857
	-57.1834	-57.7135	-53.2087		-54.3788	-52.5013	-47.9825				71.8215	43.615	96.6439		100.964	55.6328	68.8821
	-51.6246	-50.2912	-47.9728		-60.0687	-48.5821	-43.3686				65.4276	66.3511	89.9394		98.0513	58.7828	53.0649
	-58.8371	-54.2479	-48.9676		-58.867	-41.9947	-45.5185				73.1526	59.4758	89.9439		91.7016	60.6083	60.2237
	-57.5348	-50.8801	-53.3295		-63.4915	-47.7419	-47.2322				76.9175	56.6427	87.9989		96.9382	63.1761	62.4192
	-55.1379	-49.5549	-45.8088		-62.5389	-37.4696	-47.0877				60.3874	46.0282	91.3556		99.6241	60.3238	51.0427
	-49.9801	-49.3133	-50.1282		-64.4685	-43.6268	-41.338				68.3009	49.4547	99.5647		104.641	69.8621	56.6677
	-49.4814	-54.2357	-52.0941		-44.6982	-42.6707	-53.433				62.1105	70.1579	90.4644		116.345	59.6299	50.3345
	-49.8284	-49.7778	-51.8795		-44.4997	-43.368	-43.2589				54.0073	46.8859	93.9537		98.3576	78.4078	62.2576
	-49.6779	-51.4474	-40.4221		-60.8931	-44.487	-52.0203				52.8276	61.6035	91.5248		102.243	61.2768	56.8639
	-50.8358	-46.6674	-43.919		-61.4385	-40.8723	-50.5468				64.6202	65.1695	96.5991		110.956	72.1914	59.9764
	-52.1837	-48.0435	-42.0735		-58.0561	-47.5939	-43.5756				60.6071	53.0554	89.2488		96.0349	76.3009	53.886
	-52.8471	-49.5975	-47.5174		-57.9218	-47.18	-49.3102				66.3009	61.9823	83.4903		94.4198	76.22	61.5104
	-55.6068	-47.9139	-38.7581		-60.2029	-53.3611	-54.7668				56.5144	55.4375	86.8005		98.9849	78.6578	52.2693
	-59.6378	-46.7293	-46.5657		-58.3082	-54.5746	-49.8269				53.1019	57.4337	84.6775		91.7616	77.7901	69.7781
	-64.7497	-50.5267	-47.652		-48.9313	-53.042	-54.6491				64.8822	50.2007	84.9508		108.844	83.5311	54.1768
	-66.9643	-53.5028	-50.689		-56.1394	-51.4646	-51.0124				79.802	47.924	83.2514		97.1033	77.4691	55.9843
	-57.7853	-49.214	-56.0329		-57.5577	-49.8669	-52.4442				50.4726	56.0554	80.8083		99.7781	78.6582	62.1169
	-62.6959	-59.3667	-61.3206		-52.5084	-46.5223	-50.0487				64.32	70.6646	79.8021		91.2733	77.777	60.3519
	-57.8865	-58.1749	-61.3618		-51.0663	-50.0425	-52.2441				68.0337	50.1558	87.2958		102.439	80.173	68.6852
	-52.0918	-61.5588	-58.9449		-57.3071	-52.2715	-49.966				68.1844	55.7326	85.3812		111.488	44.6757	66.2663
	-53.8414	-64.7296	-63.4862		-56.4347	-46.6701	-46.1876				72.9788	71.7558	92.7856		113.942	43.9645	60.394
	-67.9703	-66.8343	-64.1882		-59.8985	-50.667	-46.9377				113.06	90.1196	140.017		126.796	72.694	61.0816
	-60.2658	-67.11	-68.3417		-47.3033	-52.2161	-39.9976				104.488	96.803	132.703		114.325	60.2042	55.8261
	-66.2464	-65.1268	-69.6747		-44.338	-45.7421	-48.1539				136.996	114.451	144.228		109.462	57.6502	64.1509
	-60.8076	-64.6592	-62.0306		-60.8319	-37.6227	-44.4928				160.759	107.503	157.259		124.721	58.5545	58.2972
	-63.8866	-57.8761	-53.5369		-54.7096	-41.9183	-42.9836				149.775	138.097	162.405		101.741	58.4449	52.7937
	-49.961	-58.3007	-56.8665		-53.2375	-43.3041	-44.477				142.669	109.605	140.772		100.869	57.7052	54.24
	-53.6221	-54.476	-54.5508		-54.592	-40.4668	-46.413				150.357	123.775	139.958		127.987	55.742	65.0524
	-54.208	-54.5238	-59.4226		-50.8774	-42.2072	-35.4617				136.95	129.19	150.893		130.398	56.7241	59.2114
	-53.4256	-53.4438	-44.7725		-59.0826	-43.7232	-42.7577				114.336	100.299	125.579		115.886	49.9621	65.3772
	-48.6017	-44.7008	-52.2809		-54.4905	-50.6789	-44.168				116.268	86.2864	107.302		106.718	55.9169	55.1309
	-53.9487	-52.2489	-49.4612		-46.218	-52.3422	-39.4942				115.017	78.0816	119.19		91.631	48.2126	69.8062
	-47.9582	-40.2176	-45.4886		-45.5843	-52.1373	-47.7654				127.114	68.4824	122.571		112.176	52.9518	53.4675
	-48.2859	-45.0276	-53.4147		-44.8588	-49.5843	-47.5208				111.493	64.6127	101.22		111.39	62.0239	54.869
	-48.6987	-42.7261	-46.3095		-47.2594	-48.7885	-46.5342				105.727	59.1247	95.2872		113.427	59.3582	59.1519
	-46.6124	-46.2066	-44.9156		-47.8743	-47.1112	-45.2736				111.538	60.3224	101.421		109.193	46.6031	63.1476
	-49.7958	-50.5588	-46.2393		-62.3043	-48.9101	-40.564				104.16	62.4728	100.565		127.482	50.2199	76.669
	-50.372	-44.6232	-41.8016		-50.5043	-42.5417	-40.4825				122.514	50.9421	97.931		105.09	55.4788	72.9944
	-47.8395	-46.1566	-50.228		-61.5263	-48.0834	-39.8143				141.685	80.9287	93.8481		109.206	51.4285	66.9508
	-42.9344	-48.7918	-38.515		-64.6662	-48.0441	-38.0628				180.653	71.3513	91.042		93.5588	57.8287	61.7586
	-48.3571	-45.709	-44.3988		-61.0489	-46.8884	-48.928				127.859	101.499	91.9427		96.4087	51.534	77.0866
	-56.3221	-44.1924	-45.9267		-62.9157	-49.3216	-50.1018				161.154	90.9907	95.0068		91.6244	66.4297	67.0244
	-49.9295	-45.053	-44.7028		-62.9627	-47.9341	-51.6297				141.901	107.625	103.514		98.9323	66.3726	63.1237
	-55.0884	-40.2622	-48.4497		-58.0522	-54.5747	-50.9565				134.538	120.035	107.737		119.577	60.125	56.6991
	-54.0334	-59.6571	-55.4328		-57.3351	-52.2456	-30.4515				68.1324	48.4456	106.16		105.235	67.2288	72.5996
	-54.5382	-56.5711	-54.5682		-59.3617	-51.8427	-40.3298				74.616	55.2545	99.3393		103.718	60.1199	61.1138
	-54.9935	-59.7843	-51.6151		-56.8566	-50.9413	-36.367				66.4043	44.9653	95.4564		117.291	71.3264	72.6929
	-49.9284	-51.8222	-41.8737		-58.9198	-55.9016	-43.2817				76.1109	47.7802	105.144		100.315	60.2702	76.6556
	-51.5206	-47.7115	-46.6393		-51.0598	-50.4435	-40.471				77.674	41.1115	95.6454		110.464	57.07	67.5104
	-48.5913	-47.1186	-47.6647		-53.9253	-46.4577	-38.4098				72.1832	44.0035	93.3366		107.598	53.2263	69.9967
	-43.1492	-46.9726	-42.1342		-50.4034	-49.1299	-44.2148				67.285	59.498	91.6551		90.842	66.6825	68.6266
	-49.0037	-48.5631	-44.7159		-51.9475	-49.609	-35.3322				63.0614	56.6336	90.1928		53.1772	65.1649	67.9269
	-46.3918	-46.1215	-47.8903		-64.3959	-45.2474	-36.8471				62.8803	51.7312	99.711		119.975	66.1074	69.1031
	-43.8754	-45.9367	-49.6218		-59.9543	-48.0145	-38.0992				75.5593	43.7548	94.1263		127.848	61.3052	64.1242
	-44.1025	-48.1017	-41.5131		-56.4336	-48.0233	-39.6929				65.2833	50.7564	87.3001		121.669	66.8106	57.2452
	-44.7461	-42.3029	-48.0371		-57.9915	-49.2512	-41.8542				66.8438	50.7911	96.29		104.999	69.1952	59.682
	-50.6193	-55.3668	-46.2142		-51.3075	-41.9835	-47.5096				60.7855	47.6803	92.1369		100.896	66.0391	56.0934
	-47.9695	-50.0382	-44.8571		-44.8692	-53.8513	-41.7371				74.9555	55.4292	96.0572		108.672	68.6703	55.7667
	-52.5366	-50.189	-52.5887		-65.6386	-53.2953	-40.1941				61.5371	56.3533	102.718		104.675	58.2674	61.5775
	-52.6552	-48.4237	-45.5802		-62.2982	-51.6927	-44.4297				67.8208	62.1352	98.8637		107.564	64.0312	66.6462
	-56.341	-50.1262	-50.4083		-63.677	-49.9796	-40.9945				62.7504	65.6766	108.297		118.057	67.3225	63.1956
	-60.2035	-47.4734	-51.1234		-60.9927	-51.3694	-39.5794				65.1902	64.8842	107.436		125.234	53.5832	63.4037
	-62.3895	-54.0469	-62.422		-57.9386	-50.355	-36.7545				62.3746	72.6415	116.431		112.546	66.4461	66.9297
	-52.9981	-57.3339	-56.6715		-52.3797	-48.9612	-40.0499				64.775	51.6574	118.03		94.7783	53.0374	62.3599
	-63.8965	-51.7305	-58.1356		-53.5145	-54.6709	-45.8643				60.1942	51.018	108.079		96.6954	56.1188	67.2538
	-66.9096	-61.1699	-60.186		-58.3456	-46.5831	-37.6848				61.6751	49.7129	107.75		92.8147	54.6129	73.7506
	-56.794	-63.4468	-59.8296		-51.3304	-46.4091	-31.7757				60.6777	48.8029	100.412		98.9654	51.8691	72.2519
	Subject 4	Beta ERD	(CAR)								Subject 4	Beta ERS	(CAR)							Subject 4	Mu ERD	(CAR)
Left				Right						Left				Right					Left				Right
	C3	Cz	C4		C3	Cz	C4				C3	Cz	C4		C3	Cz	C4			C3	Cz	C4		C3	Cz	C4
	-40.9477	-39.9391	-58.4762		-46.69	-42.5041	-46.0206				128.045	521.507	474.728		47.1463	540.915	509.114			-58.3425	-49.7396	-55.5694		-68.5487	-38.8918	-44.6325
	-33.9189	-39.0859	-54.2212		-46.1745	-47.4368	-45.1165				98.7536	469.902	434.962		46.7362	510.789	482.761			-46.014	-48.1851	-54.9658		-67.7439	-37.3443	-42.8893
	-32.5815	-40.9736	-50.7791		-49.4611	-42.3041	-50.4919				106.504	409.237	373.465		54.3967	486.291	438.839			-42.5319	-46.1934	-57.1204		-66.4636	-41.2798	-41.3244
	-46.09	-37.4507	-59.881		-51.4457	-44.9467	-49.7285				116.066	313.968	415.935		43.4037	428.416	396.584			-48.1565	-39.7084	-39.8055		-62.7035	-36.6293	-53.1016
	-37.9251	-40.5299	-58.0767		-48.3723	-45.9905	-44.273				120.197	244.119	328.531		48.6988	404.997	343.183			-37.4641	-36.1758	-36.7997		-70.6087	-40.5144	-38.5926
	-40.4218	-44.1402	-54.7434		-49.2647	-44.7113	-44.0937				114.769	209.161	295.86		45.8126	356.924	296.094			-36.5661	-36.5409	-35.8284		69.889	-44.6287	-40.2903
	-34.2973	-50.9713	-52.3737		-48.7448	-46.8775	-47.919				117.607	190.984	267.466		47.5983	287.689	263.652			-37.3673	-44.042	-54.0942		-68.2256	-44.1449	-43.2555
	-38.4636	-44.5596	-53.3619		-43.4862	-45.5278	-39.9724				114.857	195.422	191.513		45.6099	258.938	237.35			-40.0369	-43.6631	-56.4143		-72.8415	-41.3326	-56.5972
	-36.7527	-44.8666	-54.8639		-49.0648	-41.5816	-41.4336				126.554	155.625	158.339		63.2941	241.095	216.458			-38.5915	-46.1163	-48.1193		-76.4188	-49.2771	-48.4056
	-39.4485	-39.5563	-52.6361		-49.6976	-38.5727	-43.8155				115.963	201.992	178.606		48.6159	204.903	195			-46.1001	-41.8801	-43.5611		-75.1266	-41.3004	-51.1585
	-33.809	-45.1456	-47.3407		-44.1593	-39.4064	-38.3233				147.05	197.989	153.11		60.3551	176.403	166.58			-38.5186	-38.8482	-38.1451		-69.5401	-39.0595	-46.334
	-37.251	-41.3427	-45.5559		-55.5737	-47.1096	-37.3652				139.02	178.412	139.62		51.1749	147.317	151.26			-37.7233	-39.6476	-36.6216		-69.8833	-41.0839	-40.5541
	-36.9469	-32.5856	-42.4553		-47.7044	-33.9454	-48.1233				165.502	156.789	176.646		43.4103	117.411	138.386			-46.194	-50.8544	-53.8017		-71.1115	-44.5864	-48.7803
	-40.055	-42.4938	-46.4746		-38.9884	-40.6264	-46.1796				154.203	149.88	145.023		50.2955	94.2782	103.009			-53.0995	-48.8754	-52.6284		-72.6629	-48.0316	-48.1212
	-47.6082	-42.6686	-48.5063		-44.3705	-40.1045	-41.0599				126.74	147.064	169.842		49.2682	78.6114	73.9313			-48.6322	-46.9769	-50.8344		-74.6537	-48.2272	-46.0285
	-35.5765	-38.9719	-47.2623		-43.9067	-40.6297	-41.889				159.955	155.001	157.447		44.2124	81.344	67.3221			-47.9071	-48.1112	-44.5524		-73.2439	-47.2587	-47.9061
	-42.2225	-42.4978	-51.8521		-50.791	-45.4039	-41.3739				152.999	211.034	167.879		52.4584	78.1772	80.5066			-42.4102	-40.8572	-41.676		-79.7314	-39.1128	-40.9362
	-40.7419	-41.9835	-51.2519		-47.6389	-45.3718	-39.5009				155.216	217.702	155.419		50.3741	51.7548	76.4768			-41.7308	-38.9025	-43.2325		-78.6553	-36.2041	-32.6996
	-38.1934	-45.0931	-53.5247		-54.941	-35.3012	-42.986				136.568	185.452	151.74		44.7573	60.159	78.3486			-44.1984	-50.188	-53.5575		-75.8283	-51.9339	-53.7414
	-39.4743	-46.393	-54.566		-48.8999	-41.8995	-49.0948				142.692	160.899	156.852		41.5846	69.8952	65.5529			-45.0066	-53.8911	-51.557		-73.7179	-51.4768	-52.325
	-37.3549	-43.7408	-55.2436		-51.8333	-47.9126	-47.1638				132.735	142.281	172.63		52.8122	51.5914	82.1378			-42.4498	-50.4188	-51.5081		-74.3206	-47.0077	-41.7008
	-37.6691	-44.3067	-52.3628		-51.7662	-45.9636	-51.2885				156.976	144.622	151.954		41.7136	66.6499	85.1253			-43.1058	-41.9271	-47.1779		-80.5713	-47.9669	-40.5325
	-35.2983	-45.5306	-53.0701		-42.1385	-45.7732	-49.6377				124.977	181.057	161.281		48.2292	71.4254	80.5964			-34.2	-39.3445	-39.9564		-68.8476	-37.3172	-38.2399
	-44.1274	-51.4007	-54.5085		-50.3491	-44.5161	-45.6176				123.457	78.1171	82.9961		55.5713	78.4894	64.7106			-40.0541	-40.8415	-35.6485		-59.1526	-41.7489	-44.641
	-41.1309	-48.6716	-45.9292		-53.2295	-43.1863	-45.3987				117.469	95.7851	92.1327		89.7179	71.6021	65.2683
	-46.0914	-46.6104	-46.3683		-45.2446	-40.2429	-42.003				132.088	108.465	84.2824		86.2434	96.4053	77.5461
	-49.7522	-42.949	-47.6765		-44.9344	-51.2695	-52.9482				139.028	88.9624	87.6528		113.407	80.0145	80.9782
	-49.4313	-50.6694	-45.0417		-45.0774	-43.8065	-45.3735				123.209	91.4852	89.5564		137.257	83.213	87.4444
	-47.9202	-44.1933	-45.1478		-47.8546	-52.2977	-50.4185				124.403	127.437	95.8542		186.473	71.588	78.5626
	-44.0182	-45.5841	-49.0201		-42.9938	-46.8995	-48.1508				128.151	112.414	93.4402		174.325	74.2009	66.9812
	-49.2204	-46.0933	-50.8964		-47.2469	-58.0776	-44.541				130.784	128.174	107.852		198.602	106.371	85.617
	-46.1193	-44.0963	-44.6263		-52.7895	-48.0697	-51.2736				124.172	122.807	90.6021		210.782	97.3093	73.9387
	-45.3283	-54.1839	-46.9822		-53.9585	-52.9303	-50.7751				120.921	136.838	95.4799		210.263	75.1194	62.6701
	-53.1128	-51.4584	-51.4474		-49.2759	-49.3168	-49.4851				115.562	107.05	100.952		185.034	94.191	65.9665
	-55.3568	-53.4152	-57.2568		-52.6651	-54.5466	-52.8998				101.449	89.6103	79.2121		179.371	76.3273	64.2184
	-49.1128	-57.1541	-50.9093		-51.2429	-53.7013	-53.391				103.875	59.0014	68.4586		154.963	75.8124	75.4839
	-45.9452	-56.7561	-54.1601		-55.4945	-56.4929	-56.209				93.7595	72.9549	61.2017		139.52	90.234	77.7543
	-50.2193	-53.9738	-54.6764		-52.949	-56.3056	-50.2594				115.552	72.3683	61.2231		103.369	92.1059	75.1813
	-46.4128	-53.6363	-53.3777		-52.7541	-52.8305	-50.9121				111.411	65.0632	55.2039		74.8006	79.6651	59.3802
	-46.167	-56.0643	-51.5682		-47.9908	-56.2589	-53.3859				116.96	62.9127	86.2929		77.1681	84.6404	93.5951
	-47.5228	-50.0095	-55.2172		-58.2762	-62.0999	-55.8392				115.158	73.2427	95.0533		74.1555	88.5791	93.7054
	-52.8857	-60.5841	-58.6681		-51.6227	-57.6867	-51.7358				131.085	114.136	115.994		83.9731	85.1286	73.8451
	-53.0119	-58.5225	-58.178		-46.4045	-60.7234	-50.2137				118.732	142.452	115.513		77.7449	81.6012	70.3141
	-54.0714	-57.8417	-61.1478		-47.397	-62.4708	-51.9667				113.536	159.989	132.149		89.744	87.872	104.492
	-51.2432	-59.4731	-56.3934		-50.6152	-61.5987	-45.1026				123.526	212.529	197.104		93.6126	65.2775	90.1634
	-53.8611	-63.3531	-58.8556		-50.9666	-62.382	-45.9372				103.091	181.04	178.505		101.484	83.0812	94.4236
	-38.8373	-39.0938	-46.1539		-49.2648	-40.6915	-47.9497				107.526	132.836	127.973		244.777	81.7058	79.3573
	-40.9406	-37.0669	-49.7724		-40.5548	-51.9863	-49.4787				162.002	167.974	129.85		212.624	74.7178	64.02
	-40.4994	-46.7457	-43.8847		-45.5664	-46.6093	-42.8232				170.279	142.977	164.723		208.54	74.7523	60.4797
	-44.8748	-40.4656	-40.8297		-50.4693	-47.5361	-41.0083				109.497	188.654	164.798		216.001	64.9269	62.9187
	-46.3256	-38.1325	-42.0638		-45.7713	-38.3843	-45.3612				114.496	181.522	171.144		226.923	70.6167	70.8797
	-40.2188	-42.9425	-48.4736		-43.7194	-44.3411	-47.5203				148.327	166.878	166.336		202.927	75.0437	51.3563
	-36.3893	-49.062	-47.6249		-47.6938	-40.3904	-43.522				140.399	142.732	136.903		213.623	74.8952	54.021
	-39.9773	-41.02	-41.8971		-39.3364	-41.7291	-43.8886				105.462	134.284	115.059		212.991	52.4104	46.6599
	-41.9684	-41.0389	-42.6042		-38.4346	-44.1845	-44.4062				97.0043	95.7799	120.749		188.475	60.3954	46.1408
	-43.0619	-47.7148	-43.2711		-50.5314	-41.8288	-44.9406				87.0669	88.9163	105.051		162.433	58.4888	58.6857
	-43.5232	-44.2677	-45.2431		-44.9526	-43.7594	-43.8777				85.3206	85.2484	108.589		148.781	59.1169	58.2436
	-47.1016	-36.655	-43.4873		-45.4103	-47.3822	-46.9202				86.7189	98.4724	104.807		110.809	55.6059	59.5836
	-40.8292	-42.8867	-42.2411		-45.4767	-45.6608	-52.0091				119.706	93.7338	132.531		106.862	62.2123	57.9991
	-52.1931	-42.5516	-49.1027		-47.9437	-44.0916	-43.6272				121.206	93.4616	110.147		119.931	67.6258	60.819
	-46.3612	-40.8993	-42.1155		-48.1742	-44.338	-45.487				131.444	89.1291	103.975		149.423	70.6156	78.8373
	-47.3741	-39.8914	-46.2396		-51.1814	-44.8615	-45.9816				130.974	90.5744	112.898		157.879	88.3174	61.7606
	-45.3212	-46.0786	-43.6738		-55.9004	-48.1909	-48.9883				142.494	114.587	128.766		187.18	100.319	78.3264
	-43.3982	-46.6579	-44.8753		-55.5443	-41.9832	-46.9992				118.4	94.6313	103.616		187.212	74.5775	90.6696
	-45.2766	-42.8393	-43.2254		-52.0151	-43.5418	-53.1866				105.085	77.4566	92.5012		176.559	81.6841	67.6836
	-51.5399	-42.1619	-52.0613		-59.6035	-49.9165	-53.5783				89.8144	83.1955	63.495		139.262	73.4994	72.6963
	-38.0214	-48.6303	-55.9216		-50.9746	-43.9704	-53.2621				104.597	60.2176	63.1748		111.237	58.4913	49.2695
	-46.1658	-42.2873	-46.4529		-53.2017	-47.6904	-50.3486				99.7243	71.8872	60.378		104.654	64.5108	66.5899
	-45.1141	-48.8164	-51.7165		-51.0251	-49.6713	-56.7317				99.829	74.4591	59.8025		93.2382	63.242	62.7899
	-48.6903	-45.8928	-46.4428		-45.4166	-45.2646	-42.7067				80.9896	95.0939	84.6603		39.9724	57.8233	54.0929
	-51.5122	-50.0236	-50.6882		-50.518	-42.1839	-52.8332				99.4418	78.9262	87.0929		59.1577	61.1021	68.5922
	-53.0396	-45.034	-48.4998		-52.6816	-49.9475	-49.72				91.8705	86.7534	71.6805		64.2589	68.7602	65.9357
	-47.1187	-43.8683	-47.4666		-51.4232	-49.6449	-45.6114				118.076	72.6534	65.2102		58.2182	79.1332	85.2915
	-48.1801	-46.8553	-49.9547		-56.6715	-51.6598	-46.2836				103.382	82.7317	80.0863		54.5846	86.8521	99.2517
	-44.9333	-44.502	-48.2033		-52.7364	-54.6418	-42.2928				96.1849	66.6328	70.9974		59.0454	70.0143	80.0284
	-44.5307	-48.2447	-46.2493		-50.7299	-53.6555	-48.1628				107.162	95.9968	73.8496		50.3458	80.0452	90.4852
	-47.4293	-44.9964	-42.6711		-52.4141	-49.4073	-47.5634				124.171	69.8165	85.3291		62.1613	86.0188	69.8726
	-41.7443	-44.9948	-44.4666		-50.8054	-56.152	-48.3218				116.692	73.5902	90.6894		50.702	77.1128	97.4575
	-46.6615	-42.0455	-48.0285		-50.5236	-50.3534	-45.2046				103.436	77.0866	93.0441		59.4707	70.7561	92.5536
	-46.9064	-48.2726	-51.4744		-51.8074	-54.4481	-47.4491				108.795	60.2143	74.8155		58.3487	69.8684	88.0707
	-48.0384	-47.0847	-47.3858		-59.8547	-61.8478	-49.0767				119.478	76.7754	73.7178		52.5661	64.9907	70.4519
	-40.1173	-42.7391	-50.7003		-63.4367	-58.2649	-48.4758				104.437	85.1753	79.3603		47.8247	70.2342	67.6754
	-49.968	-47.4165	-45.6247		-64.8678	-58.207	-48.6844				104.957	69.797	74.8132		64.3909	53.4651	60.9765
	-43.4307	-47.0774	-46.648		-71.537	-59.4393	-50.1911				106.896	61.7528	93.9399		54.2131	69.0361	61.6942
	-42.5207	-49.7996	-45.7571		-71.7302	-66.6226	-53.448				153.237	61.2217	88.7303		67.7716	81.0409	70.9462
	-48.3	-44.8631	-45.6491		-71.3988	-67.8989	-47.8345				108.789	66.229	79.4379		79.9134	71.0358	90.1283
	-54.8551	-45.1642	-48.595		-75.7968	-64.1901	-46.0296				129.065	86.5775	90.1146		61.9508	85.4103	82.5466
	-42.4896	-49.2971	-46.3017		-75.2572	-68.5385	-49.7294				100.862	102.633	80.5968		66.8292	77.6299	67.5782
	-48.2195	-44.6243	-46.4699		-73.8077	-65.3484	-48.8329				98.9266	101.212	82.7493		60.3431	90.2835	73.5056
	-44.4379	-48.679	-52.984		-71.0635	-68.1323	-49.9598				101.842	117.141	69.3284		57.3185	78.4575	98.2057
	-48.9069	-47.4579	-52.6602		-72.6166	-73.4152	-53.6301				106.44	111.64	106.658		60.5955	93.3567	97.4771
	-49.6843	-53.0373	-50.198		-76.6572	-71.9706	-48.0037				108.88	108.282	104.821		61.1028	94.6471	80.5317
	Subject 5	Beta ERD	(CAR)								Subject 5	Beta ERS	(CAR)							Subject 5	Mu ERD	(CAR)
Left				Right						Left				Right					Left				Right
	C3	Cz	C4		C3	Cz	C4				C3	Cz	C4		C3	Cz	C4			C3	Cz	C4		C3	Cz	C4
	-40.6062	-43.9934	-48.3535		-89.6429	-87.9813	-69.1623				85.0422	68.2936	90.6674		73.5034	63.2746	64.108			-74.8859	-86.6034	-84.4657		-88.8351	-87.3726	-68.7697
	-38.1323	-51.9727	-50.5567		-89.4341	-91.1441	-67.5228				80.0736	55.2996	94.5272		76.9161	50.9969	64.1401			-74.3549	-87.4591	-85.1831		-87.0822	-83.5801	-67.5836
	-43.406	-44.5634	-41.8242		-71.2747	-90.8063	-69.9201				93.6048	61.5854	94.0361		74.0371	54.5066	52.7312			-82.0304	-90.3023	-88.3896		-81.5868	-82.243	-60.2147
	-47.5391	-45.8776	-43.8531		-72.1646	-91.1279	-69.377				99.3778	60.788	99.5123		87.9426	64.2729	58.5584			-88.8743	-95.6301	-92.8702		-76.7895	-80.9155	-57.3858
	-47.7554	-39.1023	-46.2843		-70.5117	-89.1598	-69.8387				91.9363	49.7885	99.3664		84.4792	61.0863	62.7276			-91.7666	-96.4611	-94.9842		-79.804	-82.5665	-56.4649
	-44.3895	-43.7175	-42.0992		-70.993	-90.2908	-69.3131				93.9461	60.4923	96.1834		88.2697	56.128	77.2414			-90.4437	-96.106	-94.9974		-84.7226	-87.5164	-52.2197
	-55.4815	-42.9008	-38.7332		-70.5077	-93.2831	-68.534				95.4348	57.7268	90.8878		72.6383	59.8383	68.3409			-38.7312	-39.6968	-42.1193		-44.8636	-50.183	-45.8912
	-45.1498	-37.0521	-43.1242		-72.277	-92.3173	-68.7751				98.3868	54.6971	86.0058		75.8604	58.73	59.6892			-39.4053	-35.6175	-43.0544		-44.5737	-45.6511	-44.9878
	-48.4361	-43.2954	-44.7895		-72.4069	-92.2923	-68.3525				93.5596	52.3181	89.5181		81.2288	59.8481	69.88			-35.508	-40.3572	-36.2728		-46.3233	-45.4736	-46.1709
	-45.4695	-37.6859	-43.6043		-79.8063	-90.171	-69.3515				95.3575	50.4778	89.734		82.131	48.4813	58.7503			-41.1413	-37.3115	-35.9588		-43.6255	-53.6166	-41.2161
	-45.2807	-38.6334	-38.8744		-70.6122	-88.5691	-67.3062				80.7264	62.7855	80.9209		72.3271	47.7673	46.3737			-40.7504	-38.6598	-37.2648		-52.3875	-48.018	-48.2716
	-43.6277	-39.6939	-40.177		-78.755	-89.0906	-67.7588				89.404	52.6253	81.9678		75.7316	42.9907	59.574			-37.7092	-38.4998	-36.7814		-48.5053	-46.5948	-45.5993
	-48.1265	-40.3476	-53.3292		-70.4939	-87.8195	-64.3896				86.7973	62.6803	87.6128		62.8512	53.9963	44.9236			-49.4922	-45.8785	-51.8928		-51.9968	-50.4644	-41.441
	-41.9299	-43.3765	-42.2441		-88.0995	-88.9365	-65.7184				98.4431	66.9294	88.414		78.9299	54.5393	46.3901			-51.0938	-46.0788	-44.1161		-55.47	-48.1077	-43.5565
	-49.3094	-40.1425	-43.6823		-85.1749	-89.163	-67.7816				96.4503	57.9597	91.2902		82.2287	50.1261	49.332			-51.1906	-40.5445	-44.3851		-53.5609	-48.3025	-48.2459
	-48.6897	-44.9373	-48.344		-87.2276	-90.1766	-64.9467				90.6769	56.8707	92.4483		82.6171	47.2423	51.3539			-51.9553	-40.9601	-40.8953		-51.4372	-43.8451	-39.5654
	-51.5573	-42.9955	-42.1085		-82.218	-87.9064	-64.1979				92.8262	68.6503	92.242		80.8665	39.8657	43.3236			-57.0444	-39.0853	-36.9318		-46.1715	-47.3234	-50.4517
	-50.3733	-43.4756	-42.2688		-84.7882	-87.0834	-62.8945				99.4223	57.4046	89.849		102.518	42.4733	53.5887			-52.1262	-48.4833	-35.1475		-40.9736	-42.6419	-48.1178
	-46.034	-41.0145	-43.8694		-79.7196	-85.7028	-64.0884				96.3741	64.5822	85.0039		90.4423	51.5844	40.8668			-45.6238	-40.1003	-45.3309		-47.8276	-45.14	-45.1504
	-41.1734	-36.7848	-42.5284		-84.2457	-82.082	-63.2919				96.6483	72.0853	84.4177		104.657	48.2403	58.2684			-39.7249	-49.6106	-47.0466		-46.5723	-44.5633	-44.7569
	-42.4055	-39.9276	-40.4216		-80.4018	-83.8196	-61.1879				93.4752	66.2287	87.5956		97.4236	47.9115	47.1435			-47.2444	-48.2405	-41.1038		-48.6096	-43.3981	-43.5308
	-36.0991	-35.7204	-41.7943		-78.2968	-80.7608	-67.8072				90.573	81.7222	84.6684		84.9174	57.2095	55.7314			-47.2942	-44.0314	-41.4058		-39.21	-46.3241	-42.9682
	-48.5433	-41.0838	-45.4799		-77.9968	-80.9462	-67.1716				84.1465	87.7823	86.2056		109.876	59.4713	48.7941			-44.6082	-48.4874	-36.8899		-42.3534	-40.0279	-40.967
	-46.6839	-40.2184	-52.7175		-64.1574	-46.572	-44.7499				71.0547	77.5715	89.4092		87.5566	69.8344	92.5759			-45.9849	-46.6562	-38.6457		-36.3872	-38.7767	-44.5645
	-46.8491	-39.5722	-47.7556		-47.1146	-46.4236	-48.1889				82.7338	71.6835	87.0648		88.3056	69.0029	92.7947
	-48.8617	-48.5744	-43.8266		-48.0853	-46.0528	-53.1186				86.0814	76.4744	73.1557		76.3484	63.0497	96.094
	-47.7043	-42.0713	-46.9805		-48.7993	-41.5603	-52.9884				75.9351	62.5744	82.8205		82.2436	67.8741	78.3821
	-51.8658	-47.5444	-53.7756		-43.7016	-47.5013	-52.8412				85.2309	82.7943	83.4686		52.4366	65.1354	70.4239
	-52.1918	-39.2406	-51.0463		-43.8423	-47.8154	-51.2804				84.0572	67.6312	90.0625		47.7913	72.3465	72.0799
	-48.1345	-44.7559	-46.3138		-57.598	-47.3792	-50.0638				81.0074	74.0022	121.489		63.1412	63.0502	77.292
	-48.6515	-45.403	-48.841		-53.2779	-46.9523	-45.0186				76.8474	72.1084	87.6646		67.5328	56.2571	67.4919
	-53.1521	-43.234	-52.9949		-62.9391	-44.745	-51.8812				84.7851	61.1453	97.5943		73.4992	57.9973	80.7817
	-53.4973	-46.8315	-49.7004		-55.6398	-47.5252	-54.3234				75.1793	107.847	90.9711		63.1886	64.5001	67.9031
	-51.8237	-53.0397	-51.196		-56.4061	-40.3522	-50.4937				80.8643	97.27	86.5116		61.6426	47.9833	81.1473
	-62.4363	-47.2116	-48.2847		-62.4395	-48.7563	-45.7512				95.5491	97.5816	91.3761		68.5826	58.5772	80.3969
	-57.5245	-49.5737	-46.3912		-64.2544	-45.6379	-40.8341				106.677	83.375	95.8028		84.4307	59.1849	103.089
	-65.4637	-51.002	-48.6298		-66.8716	-49.5226	-44.3714				83.3234	85.0348	104.528		137.801	62.8042	129.281
	-66.8061	-59.3114	-48.0065		-60.9151	-49.2199	-44.2657				83.7524	86.9419	99.8287		108.03	76.8523	164.865
	-59.6054	-50.0589	-50.7672		-59.1773	-47.4572	-42.5227				86.3587	90.8056	77.7954		113.426	79.2184	185.388
	-61.4762	-53.5554	-54.495		-55.2236	-49.447	-47.0248				93.0969	97.3135	118.783		116.313	96.5075	177.488
	-57.8509	-45.6842	-59.4867		-60.6306	-57.0586	-45.3078				90.3054	98.8233	84.4127		125.603	89.7894	185.031
	-59.8081	-53.6975	-52.7783		-62.4603	-57.3613	-49.3918				100.595	119.681	91.2276		105.898	118.445	199.341
	-62.6501	-59.18	-54.0634		-65.2964	-52.3887	-51.86				98.4903	121.482	122.347		122.987	90.9268	174.411
	-66.4573	-52.3404	-60.5817		-61.9453	-51.9872	-53.8449				108.238	99.3363	111.786		116.394	107.946	173.771
	-64.6762	-57.1217	-57.5748		-58.6889	-54.6774	-60.3167				107.374	119.932	95.5305		121.544	94.3915	136.884
	-55.73	-56.9438	-67.9742		-62.0281	-52.1333	-53.3938				106.785	98.866	90.2464		112.062	79.8232	153.324
	-46.0194	-37.6619	-48.7533		-63.0162	-45.9142	-42.6249				118.547	45.1084	58.3929		97.144	60.9144	56.939
	-45.9484	-42.0778	-42.8079		-63.9471	-44.4765	-43.0518				115.479	57.5348	50.6174		106.604	49.3542	60.7444
	-47.3469	-44.0807	-44.9693		-57.4775	-42.5203	-41.2732				113.191	43.8216	66.0797		107.644	59.9966	61.2272
	-47.1109	-38.3114	-48.178		-63.4034	-38.4912	-45.5051				119.728	52.9046	65.4181		56.4435	52.0084	58.0306
	-43.3446	-42.2785	-50.0901		-61.3046	-34.8672	-39.8965				83.6368	53.0701	69.2099		67.2016	60.3097	56.7644
	-38.5396	-37.6241	-46.459		-63.9185	-35.4387	-41.8204				89.0161	53.3998	68.0907		52.3125	58.6786	54.8859
	-45.7033	-40.2895	-50.0482		-63.5804	-36.3991	-36.1241				94.0516	55.7747	70.4199		71.1543	55.8803	56.6935
	-39.345	-34.9093	-44.4816		-59.5124	-38.3124	-40.154				91.7447	50.3312	61.1876		75.561	58.4197	59.0472
	-41.4827	-37.5968	-41.0667		-60.7696	-38.2406	-39.9198				92.5757	64.9274	61.3514		71.0228	65.8464	57.625
	-48.1236	-42.8113	-40.963		-59.012	-49.0113	-45.6742				94.3124	55.1823	62.9329		64.4282	55.1089	56.538
	-40.7421	-41.8923	-42.4158		-59.9445	-42.1063	-44.2603				97.7611	59.4021	56.9002		72.3274	47.5725	51.1729
	-36.3326	-44.5816	-40.2579		-58.9633	-47.1629	-43.24				91.4116	59.889	71.888		61.1937	59.9314	56.6741
	-41.2864	-41.0977	-39.3		-59.7172	-44.1662	-40.516				96.4399	61.2481	74.3494		59.3304	71.4293	57.3795
	-48.0229	-37.9461	-41.3897		-61.4052	-47.9716	-43.4716				94.0768	72.7471	73.5911		65.4303	55.2447	64.7218
	-45.982	-35.7042	-40.9441		-60.982	-46.7911	-42.0817				81.0509	51.2246	76.8327		63.2196	62.8404	59.2172
	-37.7781	-45.4455	-42.2741		-60.2127	-53.3091	-54.8444				87.1122	63.8961	71.9217		69.5853	71.6967	57.0925
	-49.326	-44.5883	-52.9677		-62.2601	-45.8011	-50.4998				118.961	61.801	76.7077		63.5992	68.7439	57.3886
	-46.0329	-42.8322	-50.4859		-63.2561	-51.6065	-49.2593				108.596	53.2292	71.8713		70.7154	62.6375	66.0683
	-50.1014	-40.7555	-49.1758		-63.4663	-50.3098	-51.8841				121.728	50.5038	73.0865		71.0094	70.6344	61.9186
	-45.2009	-47.0785	-48.4399		-58.0907	-45.4468	-50.9515				116.007	54.1961	62.2002		70.2855	73.0732	67.7533
	-49.3787	-48.7072	-45.2925		-55.5732	-52.0116	-53.3915				106.954	56.5496	75.498		80.1553	85.5166	65.2181
	-45.9157	-46.0077	-52.4507		-56.7069	-46.5055	-51.4367				103.499	63.3563	73.7505		68.9842	61.1366	88.4566
	-53.1404	-54.65	-53.8191		-62.6665	-47.5317	-46.3045				127.015	55.2562	62.2947		86.3251	77.08	77.471
	-48.2415	-42.273	-37.9502		-58.4154	-46.1761	-40.6131				148.338	121.482	121.735		89.0479	49.2545	39.719
	-47.2604	-39.4653	-40.999		-63.5584	-41.6869	-46.8738				140.035	135.566	140.446		90.3369	47.0577	57.3746
	-45.037	-48.6148	-46.9189		-58.252	-37.8628	-48.597				142.379	134.311	145.592		83.8359	62.6503	54.8509
	-38.8717	-38.8361	-42.5527		-58.0981	-45.5212	-47.4121				126.098	123.39	135.406		91.2756	50.3668	45.7842
	-43.9145	-44.3756	-43.0345		-64.2103	-40.1704	-40.3788				115.192	119.753	124.044		92.2789	44.0086	38.1601
	-40.5888	-43.8371	-40.1962		-61.245	-39.3498	-47.0006				100.89	100.779	94.0218		92.6173	42.7752	45.8838
	-40.3735	-39.7596	-44.4388		-60.9705	-48.4288	-52.664				102.608	73.6828	94.1565		87.4317	49.4494	58.5465
	-43.3661	-42.7002	-40.9972		-62.1036	-38.9435	-53.9591				103.901	67.986	89.2969		82.3816	56.0559	46.1711
	-44.8628	-52.9087	-50.6914		-65.7766	-44.7936	-44.0424				117.074	58.7438	83.8059		73.8761	52.372	53.3901
	-44.4209	-43.8413	-43.9566		-63.7003	-47.4764	-43.5158				116.169	78.3315	89.7007		70.5172	48.1427	46.2886
	-48.6293	-44.3503	-46.3053		-58.4798	-45.65	-49.5077				100.638	77.2653	87.9051		69.3162	50.1165	49.0948
	-52.7517	-37.9244	-43.4789		-60.0509	-49.5862	-47.2644				100.407	82.2211	72.47		67.9879	42.4468	48.7523
	-42.0887	-43.3992	-46.9562		-63.8743	-51.6036	-52.2587				91.745	78.6667	86.9499		65.9496	49.5045	46.4251
	-43.5404	-42.6687	-56.6057		-67.6974	-51.3832	-48.8981				92.6367	76.7438	83.0132		61.411	48.4946	45.0425
	-47.7252	-38.8259	-49.2328		-64.8263	-57.5623	-53.0363				81.6253	93.2421	90.6663		67.1356	49.615	51.0444
	-48.6425	-48.4914	-49.1832		-66.1607	-58.1571	-47.1507				93.851	81.4231	95.0611		77.6819	46.9762	66.5713
	-54.9538	-47.8594	-48.5826		-65.1222	-59.1419	-51.3682				88.128	70.3153	85.0846		76.0622	46.182	54.9685
	-48.1794	-52.717	-55.9749		-65.8663	-49.5967	-53.062				109.485	89.7702	82.6513		74.6039	64.5429	53.6416
	-55.3976	-55.9029	-53.6158		-63.9927	-48.035	-46.0828				104.963	59.6523	82.1705		75.7498	56.309	42.7121
	-55.9981	-57.4034	-53.0128		-66.5909	-53.0758	-44.2323				102.059	61.0365	83.4402		78.7827	57.3741	48.0077
	-59.4068	-55.8782	-59.9641		-64.5077	-51.7175	-50.9949				86.1328	65.6327	93.9576		73.8639	51.4054	51.0897
	-56.0053	-55.1902	-59.3888		-68.0276	-57.2134	-49.6913				85.1218	68.2026	86.3674		65.8868	45.0591	44.3848
	-63.1159	-56.9227	-66.7703		-69.8046	-55.675	-40.6954				94.0622	88.917	83.5597		66.8917	41.0966	45.3427
	Subject 6	Beta ERD	(CAR)								Subject 6	Beta ERS	(CAR)							Subject 6	Mu ERD	(CAR)
Left				Right						Left				Right					Left				Right
	C3	Cz	C4		C3	Cz	C4				C3	Cz	C4		C3	Cz	C4			C3	Cz	C4		C3	Cz	C4
	-60.3548	-96.0734	-84.5685		-41.3376	-44.7055	-45.9643				83.1239	81.8964	82.7027		71.5805	60.0649	77.8766			-44.2297	-43.9715	-41.8849		-42.1213	-38.9272	-46.9695
	-61.1035	-95.8182	-84.386		-47.9995	-40.9064	-42.026				88.4252	80.9102	97.6849		86.5744	62.1304	62.6267			-42.8124	-37.3858	-43.5166		-41.9321	-42.4119	-40.7003
	-61.2824	-96.1737	-84.8397		-45.3259	-45.7541	-45.7358				83.9567	81.8052	91.0225		83.2441	59.2494	60.4286			-42.3381	-37.1499	-36.8658		-38.8443	-34.4336	-39.0416
	-61.0582	-96.519	-85.2646		-41.4725	-49.129	-46.8212				81.0929	71.616	96.8825		108.383	54.1019	57.1239			-50.1598	-42.7762	-46.4883		-42.5496	-45.878	-40.0344
	-61.3807	-96.444	-84.7201		-40.445	-39.4033	-40.3337				87.8688	74.1762	96.1874		100.448	54.126	51.1904			-43.2112	-41.819	-38.1766		-40.3929	-45.2771	-41.225
	-60.64	-96.7498	-84.79		-49.0482	-41.1923	-45.8149				75.7314	72.4428	87.0488		110.291	49.4572	59.4131			-39.4531	-48.4939	-42.9536		-40.9989	-46.6203	-41.444
	-62.2078	-96.9106	-85.121		-48.3957	-47.1718	-44.8742				79.7468	66.8738	81.2567		108.929	49.2735	56.8963			-51.3307	-45.7679	-53.2953		-55.5121	-49.8416	-52.3388
	-62.9075	-97.0417	-86.2078		-43.3431	-39.2015	-47.1637				80.4718	64.9227	87.6904		82.485	54.2373	51.4062			-51.0329	-44.0088	-54.3757		-53.2089	-57.4925	-58.091
	-61.3951	-97.015	-85.3204		-44.3567	-40.5832	-52.7378				89.3133	64.194	99.9953		108.248	52.1311	42.3959			-48.2983	-47.2099	-40.046		-61.7279	-49.6429	-50.6055
	-62.3131	-96.944	-85.7765		-42.1416	-38.5182	-46.5466				91.835	70.0968	83.6504		87.507	54.4793	44.9924			-43.2033	-47.7532	-40.6873		-35.6296	-45.8244	-44.987
	-63.654	-97.0362	-86.3093		-42.0344	-40.8608	-41.5375				96.2362	72.2876	86.3329		82.0878	60.2771	50.2058			-49.1337	-46.9587	-42.7886		-44.075	-40.5119	-36.8962
	-62.0632	-97.3917	-86.216		-45.4906	-41.4558	-45.9952				79.9492	79.7101	83.5909		80.2777	58.9418	57.6127			-38.3328	-45.0032	-36.0606		-46.8463	-45.6951	-40.5256
	-61.6162	-96.7523	-86.0135		-46.5872	-47.2632	-45.4874				79.8678	77.5218	86.3123		88.4773	56.3215	59.0599			-44.663	-45.3396	-51.9175		-54.6106	-58.816	-53.3866
	-61.3203	-96.65	-85.6249		-37.1985	-40.1575	-45.4098				76.0354	83.0425	87.1098		85.4887	50.5479	61.9409			-41.3607	-49.7838	-57.9977		-47.783	-59.2097	-51.4643
	-61.6624	-96.4026	-84.9068		-42.3949	-39.763	-42.2972				79.3119	82.5219	87.1634		89.8815	52.4949	55.4697			-48.104	-46.0153	-43.7269		-51.6303	-48.4448	-48.7477
	-61.1603	-96.0499	-84.6707		-38.9067	-38.5405	-48.0283				48.5489	79.2243	89.2954		105.454	63.48	62.9364			-47.8545	-47.333	-45.8698		-39.0085	-49.3763	-43.564
	-59.8294	-96.4142	-83.758		-44.1452	-40.7019	-41.4175				48.7026	78.1021	90.5479		88.7137	55.12	54.786			-39.3511	-40.9546	-48.5884		-42.6457	-49.9821	-42.2669
	-60.6873	-96.2625	-84.7351		-38.6163	-45.9323	-46.2596				59.5435	73.1689	96.6259		90.8072	58.9249	51.6701			-52.134	-44.4843	-47.253		-41.6276	-46.2303	-41.2183
	-59.8879	-96.2669	-84.2912		-41.0779	-38.6921	-46.305				51.7849	74.502	94.1672		79.9705	73.2482	66.8015			-52.6148	-45.9373	-48.4779		-63.1616	-45.5953	-51.5417
	-59.8235	-96.2949	-84.2937		-43.9916	-45.3453	-44.0729				68.834	72.5189	93.3931		102.932	80.5413	58.9822			-49.5009	-51.7575	-53.275		-57.9117	-48.3211	-58.734
	-58.2151	-95.6304	-83.2556		-39.2791	-41.5617	-42.4229				65.4391	74.4488	90.7977		73.6165	70.2561	66.3404			-44.9811	-43.3104	-44.1322		-52.8794	-46.5367	-51.4935
	-59.2244	-94.7066	-82.937		-43.8057	-45.0459	-41.1383				62.6527	69.7811	86.9679		74.1356	60.5749	75.6362			-42.4166	-51.7909	-51.4945		-47.9265	-47.7511	-40.0794
	-60.7685	-95.5669	-84.6986		-44.6684	-43.3402	-42.791				56.3921	68.5182	80.5925		65.2633	84.2617	82.3037			-43.2825	-43.9212	-48.6398		-37.7573	-42.2904	-46.4017
	-40.9829	-42.2828	-74.141		-43.0835	-44.4526	-48.6378				67.7729	72.2443	82.2003		69.9383	60.3169	64.7666			-47.6064	-47.2937	-48.7359		-43.6611	-46.9965	-42.127
	-44.4651	-42.8748	-74.6271		-43.0822	-46.2714	-41.4506				58.3527	65.9243	80.7733		86.5473	52.3865	72.8116
	-49.1544	-38.7214	-68.2498		-49.0699	-53.0275	-43.1653				69.8766	64.592	87.1881		61.1039	56.6409	47.5629
	-49.6097	-44.5789	-67.9423		-47.2825	-47.6316	-42.4477				84.4177	67.2975	95.2174		73.3268	63.4549	67.3678
	-40.5809	-44.3057	-66.1283		-51.6469	-49.8567	-46.7035				73.6991	66.5931	85.5511		76.4103	74.9899	74.8898
	-47.1654	-45.3869	-60.1618		-54.333	-47.8683	-58.7296				64.9277	64.7277	79.0215		82.7496	73.5341	64.0985
	-44.3939	-37.9366	-51.843		-61.392	-53.8338	-59.9749				64.025	60.2206	74.2334		104.346	79.2784	63.0505
	-49.1542	-45.8901	-42.9543		-65.1471	-47.8238	-62.0493				67.4331	60.8886	66.1231		123.185	67.7911	77.7444
	-48.6662	-39.2478	-43.997		-71.2124	-56.4172	-65.4184				54.4537	69.3512	76.9282		110.775	82.9609	77.1686
	-42.457	-37.4038	-47.1349		-73.61	-58.3813	-67.0604				53.9995	76.9974	77.2833		121.713	85.0011	76.9419
	-48.5047	-38.0352	-50.1406		-75.1661	-58.1526	-68.1553				70.3326	77.3532	79.4847		127.78	71.9698	84.1173
	-42.7175	-38.9099	-50.4901		-73.1324	-58.0127	-64.2358				73.8815	74.9466	76.5113		107.456	96.7847	98.9362
	-43.6572	-40.8671	-51.1998		-74.7806	-56.2108	-65.7422				76.7006	72.7872	76.75		93.5814	85.9459	79.5893
	-47.2714	-42.532	-42.4136		-66.2851	-54.3928	-58.4577				57.9139	72.8303	88.0293		105.625	99.321	65.6439
	-47.3652	-47.2049	-47.5628		-64.6471	-52.7094	-52.0039				46.2423	63.3929	75.3235		83.1586	95.3847	86.9968
	-50.3565	-51.2286	-54.6134		-58.4068	-48.2891	-49.8309				52.2734	69.3117	79.4665		89.3942	80.7458	79.6656
	-48.0555	-55.6397	-50.6428		-57.8901	-44.1402	-51.1777				60.3391	61.5615	81.3176		100.778	105.992	91.646
	-48.9204	-48.1533	-52.8583		-53.6427	-48.1666	-54.8284				66.907	60.9359	88.1111		75.279	103.034	98.6139
	-46.5669	-52.9901	-54.1983		-55.7545	-41.2432	-54.3959				54.4688	60.3063	82.3657		97.1177	105.626	117.527
	-59.7519	-53.527	-51.9579		-54.2767	-53.2148	-63.404				56.4533	65.9039	81.0255		79.2615	93.1929	120.673
	-60.4743	-57.0731	-55.996		-61.0636	-53.6872	-72.3408				69.6292	70.7758	89.2039		82.7671	131.898	102.35
	-59.9972	-55.004	-56.6323		-66.7868	-62.8022	-61.5006				67.0674	64.0477	88.1707		74.3942	100.406	103.206
	-58.6965	-55.691	-50.4542		-73.826	-69.1672	-61.9958				57.1658	68.8747	82.7603		81.3286	125.955	95.4464
	-52.7078	-38.8819	-58.4858		-51.6898	-53.0021	-46.5975				66.9689	72.0738	82.6155		65.7187	60.0634	63.6981
	-53.2095	-46.3313	-58.6489		-57.6594	-45.3258	-56.9369				64.1202	74.233	82.89		77.6504	81.558	68.1252
	-54.2543	-41.0034	-54.3961		-53.0248	-47.8262	-49.7163				63.8971	71.3542	88.427		77.8906	59.838	65.4944
	-55.2995	-41.624	-47.5758		-57.2885	-45.3584	-52.4828				57.9167	74.0993	94.3381		63.7162	53.2253	50.3816
	-61.7192	-46.2124	-43.8134		-58.1631	-49.4748	-54.4454				56.34	69.7866	72.7647		53.4212	65.3825	62.5274
	-65.2336	-45.829	-50.1547		-58.135	-53.6745	-60.5041				61.56	65.6317	70.4798		53.0826	61.7033	68.8026
	-65.9603	-49.727	-55.6886		-62.7881	-47.6421	-62.0415				61.9574	65.4461	98.4503		64.6977	54.9631	68.5377
	-68.6662	-44.3866	-56.9099		-64.1792	-54.3624	-56.8215				60.945	65.4706	95.0566		55.9684	51.9307	60.4181
	-70.5184	-48.1317	-53.0043		-59.1807	-55.1527	-55.5411				60.2248	67.4101	94.8489		58.5567	48.9755	66.3226
	-73.3797	-46.4982	-58.8534		-60.4451	-55.9477	-58.9545				55.462	51.1291	104.055		52.1711	59.8957	64.3966
	-78.7638	-48.3594	-58.0691		-57.7261	-56.1111	-60.6422				59.4737	60.3309	108.538		64.3812	61.6665	78.3096
	-78.5243	-41.8835	-64.344		-57.4656	-52.4772	-54.7368				58.7228	62.599	115.32		66.4886	68.0068	70.3868
	-76.8593	-45.2796	-57.5367		-59.0411	-55.3445	-54.2249				54.3158	54.4902	91.0707		67.7717	75.5692	71.1483
	-78.1947	-54.0539	-58.9591		-60.9791	-55.2535	-52.6987				60.2133	61.615	80.623		58.9101	71.0438	58.7048
	-80.7769	-50.4543	-56.6029		-59.3141	-55.6782	-55.1525				70.3848	61.4133	90.8157		83.0653	68.5312	71.5921
	-86.0921	-60.9767	-56.8009		-61.4775	-54.4731	-55.7185				69.5339	64.2101	95.1997		79.4872	65.8862	70.6142
	-87.4063	-65.6352	-60.2135		-61.7927	-58.4794	-56.2678				64.713	66.7638	83.2783		65.8237	68.9544	55.9307
	-87.4928	-68.0798	-63.9475		-65.393	-56.123	-58.2095				76.1159	64.1882	81.0931		79.8835	61.0182	58.4595
	-89.3239	-70.5073	-66.2644		-68.3523	-53.6592	-50.8261				78.6082	62.2318	67.8197		64.0912	58.4473	74.9551
	-88.8424	-68.103	-64.7913		-68.2707	-60.2571	-50.3906				79.5282	78.2188	76.3846		66.7695	73.5667	83.2414
	-90.6294	-68.3185	-66.4129		-71.6528	-60.7782	-61.7402				75.0478	69.1085	79.1288		91.8639	57.267	77.5321
	-90.0146	-65.2804	-66.595		-71.7916	-62.1621	-58.7638				87.7627	60.1492	90.8236		79.818	61.2612	73.9561
	-88.5232	-66.2917	-60.0035		-73.7912	-64.6975	-52.6082				83.9621	61.6249	99.0827		82.3931	74.9471	68.9182
	-42.5617	-45.0725	-59.8956		-41.7609	-45.3529	-45.5953				57.6562	65.2275	82.8366		85.8407	98.6972	89.252
	-47.5312	-43.4445	-56.8897		-42.8253	-45.8679	-48.3211				76.4428	53.1555	82.8043		91.3844	78.6248	101.966
	-44.9795	-47.832	-46.0293		-47.4084	-49.0628	-46.5367				60.2334	59.2498	87.0978		97.9466	93.1368	90.5154
	-41.1495	-41.6839	-45.5471		-42.3155	-46.2233	-47.7511				48.5891	57.3279	75.2216		75.7154	110.33	112.015
	-40.7784	-38.072	-53.7552		-46.2457	-49.9279	-42.2904				41.548	58.0795	82.2818		103.446	131.885	123.306
	-45.4593	-40.8456	-50.8459		-48.2566	-41.8141	-46.9965				62.8424	53.2724	80.4189		117.718	105.146	117.843
	-48.9621	-45.1664	-53.5279		-40.456	-41.5337	-40.0129				57.6204	54.9434	86.1005		110.204	99.9326	113.34
	-45.5381	-47.752	-56.1477		-43.7231	-43.2237	-40.7544				55.2558	52.2425	95.9826		95.2115	108.725	106.856
	-43.1593	-45.3768	-59.0846		-37.5906	-47.7274	-40.956				64.0023	60.1829	90.9596		94.537	72.7345	95.6301
	-43.0656	-40.4446	-56.5307		-46.9033	-39.8489	-43.8371				63.6279	59.0493	93.8046		73.596	100.343	80.2528
	-40.9824	-46.8077	-53.8957		-39.641	-38.5747	-40.9595				65.153	58.1823	95.6492		118.492	83.74	135.807
	-45.8542	-44.6213	-53.5786		-43.0003	-38.3007	-46.1929				67.4517	51.3811	94.0321		180.76	139.298	171.272
	-46.2331	-44.2299	-59.9223		-37.1552	-39.6498	-40.5949				62.8951	58.4194	96.12		241.209	190.399	203.77
	-48.7373	-37.3595	-60.8846		-41.101	-36.0593	-42.7274				70.2897	58.211	82.1753		295.672	224.002	256.881
	-49.22	-43.0034	-62.6827		-37.4642	-37.8432	-40.9229				63.1462	60.0222	81.0671		327.995	223.341	282.133
	-51.7407	-46.2274	-52.0513		-34.755	-42.6589	-42.5642				68.647	60.1656	76.9622		389.722	263.349	305.039
	-47.6879	-44.0966	-53.5448		-39.2013	-42.0798	-43.5659				64.1315	61.4795	79.9052		363.441	256.612	323.103
	-47.4342	-38.4997	-52.5269		-39.7194	-35.7681	-39.9536				64.2978	59.5715	82.9719		339.07	258.25	327.848
	-45.2405	-35.1608	-51.1444		-35.3524	-43.5407	-41.9285				67.8839	57.2172	87.5392		306.564	216.798	333.215
	-50.4309	-49.1715	-51.7953		-33.8264	-34.9455	-40.335				67.4496	62.1822	72.3728		290.46	236.006	283.864
	-48.4829	-44.6982	-51.3379		-43.4601	-31.0351	-45.3151				50.5495	59.5765	75.5465		297.185	202.35	305.508
	-49.7751	-45.2538	-53.594		-39.2992	-40.7902	-41.0953				52.8667	63.047	79.8799		288.289	212.394	266.533
	-44.5576	-46.3877	-48.1225		-39.5254	-41.1491	-46.2452				55.4288	50.1007	79.6532		265.912	216.204	282.113
	Subject 7	Beta ERD	(CAR)								Subject 7	Beta ERS	(CAR)							Subject 7	Mu ERD	(CAR)
Left				Right						Left				Right					Left				Right
	C3	Cz	C4		C3	Cz	C4				C3	Cz	C4		C3	Cz	C4			C3	Cz	C4		C3	Cz	C4
	-35.1302	-42.4435	-42.5234		-53.0889	-56.4175	-47.4438				52.8729	65.1522	60.3112		69.951	65.132	53.7024			-38.4408	-38.144	-48.0741		-44.6302	-37.5727	-40.0807
	-48.3479	-43.393	-44.1969		-51.6013	-59.5224	-50.5531				62.5856	77.2218	78.6561		66.6978	62.9226	78.7811			-40.2106	-42.7822	-45.7978		-44.5566	-45.013	-40.8863
	-48.9814	-48.8937	-42.579		-49.8497	-55.3836	-41.5216				46.2701	62.8759	61.5734		60.6291	57.3084	59.8578			-42.8365	-44.5544	-50.8791		-44.7135	-43.1102	-42.8889
	-48.397	-38.4099	-44.4701		-48.5978	-51.047	-46.4952				55.7886	60.1532	66.0799		78.5742	73.3798	69.2528			-41.5046	-47.9963	-55.9485		-50.8721	-42.9598	-54.2898
	-52.4441	-43.1333	-48.1623		-48.3689	-55.8558	-43.2584				53.4831	56.7507	62.4236		66.0211	68.1036	54.7408			-60.982	-55.1463	-51.8706		-45.5089	-54.7589	-46.0473
	-49.8904	-50.0441	-54.347		-50.6463	-64.2032	-43.3989				46.6037	69.3351	61.2811		58.738	72.2197	66.1238			-51.1912	-49.5636	-45.5912		-43.5981	-49.2631	-42.8907
	-45.3176	-45.3226	-49.9833		-49.6404	-58.9616	-48.1151				71.6576	46.965	62.0307		56.759	58.2588	62.2108			-39.5038	-39.9281	-43.9641		-46.5517	-47.8161	-45.0279
	-52.3739	-47.1202	-50.1981		-48.6708	-59.5762	-42.8391				66.9191	63.1365	57.0052		58.166	50.9027	53.3188			-40.8213	-42.4924	-46.0841		-45.3736	-44.8076	-49.2573
	-51.1884	-46.441	-53.4481		-45.2851	-59.1561	-42.0723				71.8888	52.9581	73.1177		58.7114	55.2578	55.3958			-43.1684	-39.8419	-48.6754		-49.9513	-42.1562	-50.6167
	-59.4035	-44.7054	-53.1338		-44.9023	-61.3334	-40.1153				76.7514	56.301	68.9755		48.2269	54.9939	57.3442			-40.1961	-47.4838	-45.602		-49.7158	-48.7595	-47.0494
	-60.69	-45.2711	-47.4191		-45.4351	-62.3955	-40.4043				59.8636	61.4868	59.0725		48.2327	56.4782	53.2996			-51.9665	-49.3337	-45.717		-52.0524	-50.7922	-45.6841
	-59.7488	-44.3738	-49.0983		-49.7235	-44.3115	-41.427				59.5258	53.0053	53.7939		49.0464	58.5773	62.3654			-44.3075	-40.777	-44.0128		-49.9153	-46.5993	-42.3968
	-64.294	-40.7997	-54.6045		-52.4237	-57.7237	-41.6176				77.9968	47.4998	62.397		53.2355	55.5217	50.0413			-47.926	-49.7072	-49.937		-46.0014	-41.0827	-44.5223
	-67.9959	-51.9572	-52.6157		-49.3866	-55.2957	-36.516				67.099	68.2887	47.0627		53.519	59.4393	57.5313			-45.9095	-44.3595	-49.1978		-39.4497	-42.3323	-43.8256
	-64.7505	-54.2492	-56.1287		-48.9839	-56.3758	-36.6983				71.009	71.1764	53.4841		42.8538	67.1722	52.7672			-40.8652	-45.4717	-46.9155		-44.6053	-44.2487	-49.1988
	-68.4936	-50.2516	-59.1569		-48.782	-54.7873	-41.179				57.9287	51.679	45.677		44.4658	57.1496	48.5784			-43.5323	-43.4678	-49.044		-46.2709	-39.3732	-47.0581
	-63.8735	-51.7226	-62.8902		-51.986	-65.0332	-39.0627				75.0484	50.9151	65.2525		55.1536	57.0974	53.9805			-43.749	-40.2398	-43.5399		-45.9807	-46.2782	-49.279
	-65.5502	-54.47	-66.3851		-45.7408	-64.1617	-38.2422				77.5944	52.5542	47.4564		46.3748	49.4433	47.047			-43.8905	-44.6394	-51.4386		-40.6991	-49.6213	-37.8074
	-64.4755	-52.3162	-64.8148		-46.0443	-61.0024	-36.2724				69.9539	57.1008	57.5521		62.0027	55.908	55.5347			-39.1111	-38.3293	-38.9603		-42.7787	-40.4743	-43.1755
	-65.6685	-53.023	-64.2629		-43.0706	-60.1594	-41.6969				48.6486	49.5569	60.1746		56.0726	61.0821	69.6124			-33.8746	-40.348	-45.1074		-40.3542	-40.5488	-45.0325
	-65.4005	-54.2172	-63.5575		-48.3129	-56.872	-44.7334				49.4008	40.1246	53.1078		48.214	59.1792	61.2058			-44.5987	-41.9534	-46.5559		-45.9422	-41.3032	-49.1117
	-57.5534	-51.602	-67.7914		-50.2737	-39.8044	-36.357				49.6206	59.0597	55.6007		52.7673	66.5676	57.9647			-47.7679	-43.3595	-49.4034		-35.5232	-39.4741	-47.0725
	-62.3661	-52.1349	-68.2119		-43.2287	-38.3407	-36.8611				53.7115	46.337	57.5949		52.938	53.3733	62.9136			-48.2288	-47.9844	-47.9692		-43.9577	-46.1868	-41.73
	-48.8304	-46.9069	-44.131		-53.2017	-46.482	-50.449				89.2367	50.657	99.5227		279.15	120.96	92.0913			-48.581	-46.7853	-46.3751		-38.1115	-39.302	-40.2615
	-49.5195	-42.7899	-46.7882		-54.0977	-44.9671	-45.3347				90.1831	64.3376	79.2671		282.486	131.113	90.0158
	-40.8702	-45.7684	-52.9322		-53.938	-40.8019	-50.4855				94.9039	59.7438	83.4526		278.328	94.653	100.644
	-46.1502	-48.5103	-43.1819		-54.3898	-44.2795	-50.5054				97.9978	66.7851	84.6813		227.585	97.4062	97.0151
	-41.5503	-50.1957	-48.3779		-53.1549	-45.1177	-52.5693				101.001	76.1856	78.4083		187.032	86.2107	75.476
	-49.6075	-44.6173	-38.9632		-51.859	-42.657	-48.8661				86.5898	65.4626	88.2622		154.79	73.3192	55.9143
	-45.243	-44.2549	-38.1043		-51.7867	-41.0588	-42.2546				114.141	88.7343	112.973		141.373	64.6267	48.3767
	-50.4535	-42.72	-43.749		-54.3052	-43.8769	-42.8568				123.042	81.1101	127.576		161.677	74.288	64.5654
	-44.5899	-37.0028	-43.8134		-54.9015	-39.8949	-44.19				155.27	107.285	142.718		153.916	70.6222	54.5982
	-41.7983	-46.4783	-41.4386		-52.5298	-48.2683	-37.2971				183.601	69.7521	142.345		165.111	68.2575	52.0982
	-45.1948	-42.9476	-44.4833		-51.276	-45.5182	-42.1528				212.37	84.5565	133.651		197.367	58.2247	42.3856
	-47.9275	-43.1648	-50.5558		-51.4072	-41.8459	-44.4172				246.055	87.3823	134.625		206.894	72.6532	80.4521
	-48.8448	-47.8849	-49.1188		-55.3955	-43.6703	-40.3995				283.979	114.397	113.163		226.729	82.2238	111.696
	-58.3364	-49.5324	-51.3066		-51.4949	-47.9907	-46.9346				325.111	83.9486	110.067		225.231	92.4144	159.359
	-57.2863	-50.7048	-51.8791		-55.37	-47.0785	-47.8171				296.312	86.7475	120.813		251.442	129.135	233.653
	-60.0464	-49.9522	-49.5792		-62.6885	-48.4495	-54.2689				276.623	93.8808	122.349		265.767	170.039	282.951
	-58.8894	-54.0179	-55.176		-64.6483	-48.3006	-55.3842				270.718	80.4342	117.064		319.789	208.61	320.552
	-56.9707	-53.9381	-56.245		-68.8369	-51.217	-54.602				243.719	74.8557	120.188		380.538	238.551	370.462
	-61.0882	-52.643	-52.5156		-68.7682	-51.6579	-59.1509				209.751	97.8722	112.454		426.446	277.338	381.622
	-59.7787	-51.1675	-54.2698		-72.7922	-58.2456	-55.7501				191.02	93.4939	104.963		480.313	313.743	408.144
	-54.1202	-51.3931	-49.803		-73.1204	-51.009	-56.7635				124.197	82.305	103.014		516.231	316.222	406.683
	-55.8091	-50.6329	-54.1485		-71.5872	-58.8485	-57.2404				118.301	90.8516	85.3647		531.737	343.164	419.169
	-58.9239	-54.6912	-50.645		-77.048	-59.8038	-55.905				94.3202	88.0249	104.624		543.96	352.026	413.509
	-42.4751	-43.9817	-51.856		-49.9086	-44.4789	-41.0888				80.2969	71.4406	70.5187		71.8707	44.2239	67.0213
	-42.5566	-46.9221	-51.6387		-49.6093	-36.5883	-41.2056				77.9414	72.2061	52.8262		103.679	59.6091	57.2565
	-40.4396	-42.5408	-51.0493		-48.4372	-44.345	-42.2295				73.1326	55.9322	67.5367		124.394	60.9206	69.6676
	-44.6573	-46.1415	-48.2665		-48.1581	-42.9386	-42.0879				74.4229	56.4973	75.9952		128.513	63.7901	64.4665
	-46.2729	-43.0384	-47.7801		-52.7022	-42.527	-38.9126				79.2127	53.4489	67.8811		117.559	63.5598	62.2931
	-42.5074	-43.8271	-58.2675		-50.0288	-39.7271	-42.4133				64.7775	48.767	63.7684		117.592	68.4833	68.0393
	-44.9127	-42.0503	-51.0763		-45.8364	-40.651	-41.147				63.7492	56.7235	66.0701		104.174	52.8286	65.8245
	-53.4644	-42.0595	-51.3966		-53.163	-41.5917	-41.39				49.4889	48.8868	55.2564		93.0143	67.537	61.2281
	-49.1545	-42.667	-51.7014		-51.4355	-40.758	-39.0366				40.1847	56.4278	59.6266		100.773	53.4577	58.6158
	-48.3492	-45.2957	-51.5402		-56.2161	-37.9	-42.808				57.0175	49.9646	57.4069		98.3801	48.0913	55.8769
	-52.2986	-53.4131	-54.4734		-50.97	-35.9035	-42.2176				52.2702	55.5406	58.2149		86.5163	57.0228	52.8231
	-58.8108	-50.3821	-59.9523		-53.7137	-33.7757	-42.4175				49.4318	45.6548	52.8155		95.6831	53.8673	61.3803
	-55.2731	-48.5248	-63.5303		-53.6098	-35.1645	-41.7482				51.0887	52.4668	56.1012		112.294	51.2345	62.1332
	-62.213	-53.5977	-65.0029		-56.5957	-39.2107	-48.4729				54.1718	55.7609	53.5801		109.893	41.1662	59.3676
	-63.2355	-43.4825	-70.8776		-51.4931	-41.1381	-39.3558				58.4841	61.5774	64.3619		103.22	49.2561	54.948
	-60.6399	-57.1371	-71.3327		-56.6018	-39.8626	-38.3877				64.4989	52.0654	62.4508		102.53	60.0359	50.8923
	-67.0786	-58.4828	-71.8033		-54.834	-41.083	-41.177				58.4836	62.3243	70.3471		83.5675	50.6171	63.0785
	-60.5767	-51.0951	-74.2311		-54.3686	-49.1268	-38.6459				66.7592	58.8912	87.9045		77.3846	60.0421	64.949
	-61.9756	-50.1095	-71.1196		-57.4358	-49.4444	-37.1661				65.0267	59.4243	69.6147		89.2264	61.2835	56.8084
	-60.052	-45.8929	-68.5335		-53.0608	-50.2109	-44.357				75.6777	65.1601	54.4868		92.3537	65.6081	74.7365
	-60.7581	-53.4178	-68.2902		-54.4014	-47.9915	-47.6799				66.5762	73.264	65.4537		92.2901	62.7381	54.875
	-51.7777	-52.0142	-63.0851		-51.6328	-40.8144	-48.4244				68.9875	73.3955	69.7908		77.9986	44.7024	56.7746
	-47.3264	-46.332	-60.4104		-54.537	-42.0525	-45.7984				68.6744	67.8209	96.025		85.9361	65.1158	73.6067
	-46.6064	-47.3028	-53.0934		-40.7811	-49.6582	-42.4954				60.5092	51.9068	55.1548		51.9377	59.0371	51.7934
	-49.2659	-43.469	-53.2908		-38.8758	-41.1556	-41.2121				56.7259	50.1232	57.9157		57.6234	59.9043	58.6266
	-49.6743	-48.8378	-47.6578		-36.6343	-49.5494	-41.6328				61.0894	51.187	52.1701		63.1091	80.8689	70.005
	-50.0956	-49.3027	-52.656		-41.4799	-49.9391	-39.1524				52.4351	60.3908	51.721		61.5962	58.6879	65.6684
	-51.7227	-40.9935	-46.7504		-44.4144	-44.8985	-41.433				51.2188	61.9702	61.5018		62.4477	73.7198	71.6993
	-52.6458	-47.1975	-48.7722		-42.2547	-42.5413	-40.0203				60.6608	50.6235	56.152		65.0928	73.6509	57.6562
	-55.0548	-46.3522	-47.4923		-44.971	-46.9748	-43.6468				59.1689	53.326	61.367		55.5219	56.6507	68.5489
	-55.7608	-47.8283	-50.8613		-47.394	-43.6938	-39.3027				60.5333	65.5122	51.5302		63.8962	53.9451	54.0262
	-57.4927	-49.1213	-48.3568		-44.4662	-45.6	-38.5262				77.8872	64.6081	62.9862		52.2688	69.9604	49.428
	-62.3474	-51.3358	-57.2896		-42.9758	-44.356	-44.0734				80.8153	63.2118	78.1754		67.0387	64.531	58.0163
	-65.1491	-50.3766	-55.2065		-43.693	-55.22	-37.3903				72.0995	54.4327	76.8152		67.8079	46.5458	53.4876
	-64.4078	-52.3646	-64.3228		-47.0885	-52.8087	-40.0632				72.1331	72.3194	67.9709		65.0493	56.4852	53.8884
	-67.4644	-46.9255	-61.7692		-46.7673	-58.1556	-34.3838				66.9305	66.0016	67.2826		45.9397	57.693	62.137
	-67.2332	-45.3614	-63.5862		-38.4004	-43.6812	-40.7351				65.9614	63.083	81.5775		54.9402	57.6217	54.0247
	-65.2673	-54.8988	-65.2282		-38.8303	-56.0503	-38.8853				77.2483	65.9652	75.8836		51.4711	54.2384	57.6449
	-71.692	-52.0154	-67.7963		-39.0856	-58.1155	-42.0101				82.2226	71.1102	67.7167		56.0636	58.7535	62.2888
	-73.7873	-61.1145	-73.9652		-38.3591	-58.7103	-43.9535				61.5377	79.8411	68.8349		57.1499	57.3651	62.2074
	-72.5761	-58.2163	-76.925		-41.4825	-42.8859	-42.8004				64.379	76.5868	88.9027		55.6676	63.1032	65.0661
	-73.7075	-62.0309	-80.4319		-40.2766	-42.9307	-44.7087				92.1746	69.2285	95.5856		52.4738	79.6064	67.7033
	-74.7585	-61.1702	-83.367		-43.0891	-41.3049	-40.2345				100.634	97.5394	71.2008		59.8069	64.1658	66.9746
	-74.6578	-63.7611	-84.5767		-43.278	-37.1188	-41.6615				95.4347	100.796	79.0551		46.0733	82.2157	69.9558
	-78.3578	-71.6999	-85.1156		-38.238	-47.4672	-44.6346				98.9421	117.098	119.677		62.9137	69.5637	52.2196
	-78.2231	-67.0683	-84.9095		-50.388	-45.317	-39.5971				95.3467	84.4017	88.5984		52.6507	68.4439	63.307
	Subject 8	Beta ERD	(CAR)								Subject 8	Beta ERS	(CAR)							Subject 8	Mu ERD	(CAR)
Left				Right						Left				Right					Left				Right
	C3	Cz	C4		C3	Cz	C4				C3	Cz	C4		C3	Cz	C4			C3	Cz	C4		C3	Cz	C4
	-49.7068	-47.0979	-40.7751		-53.1638	-43.6957	-46.5533				70.7834	73.129	101.202		88.0673	73.9468	61.6148			-54.5081	-45.5843	-51.4866		-50.1713	-50.1039	-48.491
	-45.7514	-37.7343	-45.753		-40.9578	-44.436	-42.701				77.264	55.0896	97.2439		95.2434	66.1179	49.7923			-45.9638	-46.0031	-58.1395		-48.0752	-47.5003	-56.693
	-52.7819	-48.7199	-48.0068		-44.7232	-42.3145	-51.5038				78.3603	58.9238	98.6592		95.4001	56.1554	78.4478			-50.6848	-44.4711	-45.1605		-49.3385	-41.0396	-51.7628
	-48.2542	-41.0706	-50.9757		-41.4859	-39.2873	-38.567				73.5793	68.0752	107.584		116.998	60.9025	64.0143			-37.6975	-38.2035	-38.5936		-39.5753	-39.4089	-40.0725
	-51.9329	-38.7368	-50.9528		-42.9882	-39.3533	-46.4739				71.5553	53.1973	109.734		93.2222	52.1078	65.8669			-43.8645	-44.2985	-37.2815		-39.7969	-42.9992	-39.7889
	-44.1166	-40.9268	-51.0857		-44.3181	-40.4792	-42.0992				67.2382	78.8565	104.1		98.8109	50.0711	62.1052			-42.6642	-35.7436	-45.0895		-45.8056	-38.6886	-45.6396
	-51.7126	-43.2724	-55.7194		-38.2017	-43.1715	-43.8087				83.2984	76.4968	97.0018		103.634	59.4193	66.7745			-50.639	-52.2096	-50.9247		-54.2865	-52.7488	-49.5474
	-55.4882	-47.1918	-55.4173		-41.8841	-38.9097	-40.303				85.7142	83.2441	100.564		100.53	55.2472	74.6136			-60.4292	-43.6558	-48.4049		-51.3578	-48.1916	-47.5206
	-55.4195	-46.5042	-60.6073		-46.849	-50.7984	-45.9189				77.2284	76.2608	91.6648		109.57	76.5342	69.7197			-44.833	-43.7758	-46.4473		-56.2557	-45.5977	-42.5079
	-60.3291	-56.9195	-65.9947		-34.9366	-41.4605	-55.7349				74.859	85.4704	90.5771		105.595	62.7251	80.0803			-35.2938	-34.1991	-43.6217		-48.5072	-39.56	-48.8024
	-66.25	-52.961	-72.2331		-44.7272	-45.3171	-45.4305				56.1647	84.4959	114.537		108.806	69.7908	81.8449			-36.5861	-35.3325	-42.3929		-44.5017	-45.7393	-40.2663
	-56.7219	-61.9592	-73.7528		-46.4886	-48.2626	-44.0474				75.7123	82.2223	99.4935		96.3855	65.1368	68.621			-47.5709	-41.7384	-39.5501		-46.6098	-43.3975	-47.6872
	-61.2624	-61.5713	-73.5909		-45.5943	-42.461	-39.9068				75.1437	673.874	94.9248		101.68	61.6978	66.626			-48.8551	-43.1113	-37.0786		-47.9387	-39.9266	-47.1137
	-62.1475	-64.9086	-79.4672		-45.244	-44.6964	-43.7624				88.1097	72.2098	97.6889		109.331	70.1533	55.154			-50.1427	-40.9041	-44.4503		-46.2389	-41.8639	-47.9327
	-62.2317	-62.9305	-79.1935		-44.5486	-40.0626	-47.6277				84.7161	72.8998	103.604		102.946	58.5299	62.8098			-39.186	-45.6171	-49.6126		-43.091	-46.2184	-42.8112
	-57.0949	-67.6437	-78.6435		-47.6013	-44.7223	-44.118				78.4912	64.0179	104.007		113.499	59.8463	63.9819			-41.4262	-37.9965	-44.054		-44.0235	-43.4543	-45.2452
	-55.7005	-64.1331	-78.8618		-45.6692	-46.9316	-53.3496				71.5868	68.7219	113.105		114.365	55.8359	60.6655			-37.2455	-39.4375	-36.7974		-47.1469	-45.9143	-38.4619
	-52.0198	-61.9433	-80.9951		-43.1334	-48.3125	-44.9885				72.5581	77.4296	107.042		90.1016	57.3117	50.8685			-38.7428	-37.0003	-36.9185		-44.6258	-41.2516	-48.1607
	-54.3345	-65.26	-80.2787		-44.8408	-43.1288	-42.2334				60.1469	75.6637	94.6709		103.256	73.85	79.307			-45.9445	-40.452	-45.0873		-42.2931	-45.6583	-40.8304
	-61.8247	-57.0741	-79.1323		-48.3999	-45.5156	-49.2488				65.2538	63.6648	90.4697		116.997	75.6491	69.4803			-37.0757	-39.5907	-44.2525		-44.8558	-42.9804	-41.019
	-53.979	-62.1415	-78.9102		-58.2617	-48.1094	-53.9928				58.4767	65.1192	97.2591		106.641	66.2482	65.1062			-37.0484	-37.2322	-44.8161		-36.4151	-37.3058	-39.5369
	-59.727	-62.008	-78.6349		-52.0753	-45.3607	-57.2791				70.8698	67.9961	89.8455		119.912	61.0053	81.0254			-36.7514	-31.8818	-42.1439		-30.2926	-33.6835	-42.7485
	-52.4318	-65.733	-78.0663		-57.2529	-43.948	-51.6794				59.2873	70.1451	86.877		89.9091	75.0927	80.3818			-37.9303	-37.1713	-36.6113		-35.3442	-39.9331	-42.0897
	-43.669	-38.6822	-40.9801		-54.331	-53.1505	-49.8627				91.8976	65.0016	96.0269		132.398	86.5183	196.294			-42.2124	-36.7512	-42.2811		-49.2306	-44.3483	-41.9796
	-36.0486	-41.8918	-44.6265		-50.4344	-50.7636	-53.7254				100.657	76.1036	88.7989		127.774	88.621	220.609
	-48.5898	-43.8888	-50.1694		-55.9536	-52.8308	-51.9728				95.6949	81.8408	108.226		111.933	74.6739	222.769
	-45.0188	-46.2908	-46.9616		-48.9161	-47.5082	-52.5685				113.301	85.4093	91.3322		115.624	73.1989	223.558
	-43.7691	-42.384	-48.3692		-50.1584	-45.2499	-49.8954				142.916	64.09	98.0853		118.879	87.0306	219.835
	-45.2958	-39.2977	-47.3734		-49.8299	-48.8302	-52.5783				132.177	67.4478	85.4659		119.607	98.9533	198.264
	-44.8755	-46.92	-44.8067		-51.1573	-45.3052	-50.4797				127.956	59.169	85.4699		114.183	91.718	189.37
	-47.5468	-47.7827	-50.8848		-52.9521	-49.0894	-50.2815				121.589	80.718	97.9769		121.862	92.8062	186.316
	-43.7234	-44.041	-51.046		-49.1055	-49.3222	-49.3436				127	72.725	75.8167		128.397	91.4723	185.32
	-49.4846	-36.5088	-52.168		-59.1087	-50.0148	-46.5145				104.845	68.3888	73.4594		120.781	95.9868	159.444
	-50.1445	-43.8677	-49.2567		-50.8682	-52.2069	-51.0988				97.2531	77.9384	76.1232		109.84	90.032	145.795
	-44.8531	-43.9098	-58.0218		-53.7685	-45.5833	-47.0603				94.7082	79.6843	84.4721		108.068	97.7803	147.961
	-43.7678	-48.3133	-64.6678		-51.3544	-45.7469	-45.0709				89.5227	61.6295	90.5885		106.369	69.5359	140.279
	-50.5886	-45.0583	-67.845		-46.976	-41.6929	-41.2114				72.4414	55.1013	82.1735		110.931	85.0627	139.808
	-45.7662	-53.4761	-66.5613		-43.6277	-36.9558	-43.3619				74.0603	68.0832	82.3074		136	84.0342	125.654
	-46.2295	-57.0535	-68.434		-47.8701	-42.4753	-46.9221				88.6801	67.7934	106.573		171.981	84.2289	118.337
	-46.3852	-54.1237	-71.1658		-47.6253	-45.3435	-43.16				112.266	77.3107	117.387		166.429	78.4977	103.776
	-48.9616	-60.2531	-73.93		-41.9196	-46.8394	-45.3771				140.452	81.6631	100.739		158.191	77.7202	108.37
	-50.9373	-54.1498	-73.1662		-46.2206	-46.701	-43.7618				155.69	79.2356	97.3939		135.618	90.5186	98.2187
	-50.2994	-56.9031	-72.0362		-49.0269	-41.6166	-47.0972				168.173	86.2599	105.508		118.833	88.8706	103.664
	-47.6775	-59.2093	-73.6098		-46.3422	-44.754	-40.7856				184.839	87.6377	100.476		101.878	81.5947	90.3998
	-48.4185	-58.6787	-73.8076		-46.255	-39.1211	-42.7208				194.084	79.3412	83.0447		105.94	76.4544	78.5357
	-45.8879	-57.4508	-75.2956		-47.6879	-44.7838	-43.351				197.421	80.0474	108.847		74.2349	76.2438	96.4756
	-33.3759	-38.6675	-41.198		-40.9464	-41.9395	-42.7447				44.7902	53.8257	102.442		70.9592	62.4465	74.6263
	-38.7572	-45.8316	-36.4199		-42.3074	-45.7669	-47.1573				52.3848	57.9865	100.836		64.9813	72.063	83.4699
	-40.128	-38.5406	-38.6411		-49.0468	-47.3803	-44.2624				58.2772	55.512	93.7243		105.105	71.6916	79.4166
	-38.8276	-39.0568	-40.2495		-46.7162	-38.2562	-42.2804				70.198	64.9175	97.6877		101.402	69.3739	112.327
	-41.0621	-41.448	-41.5587		-47.0011	-48.0222	-50.0546				73.4706	55.7315	99.1395		90.0673	101.964	96.0822
	-30.7893	-45.9282	-42.724		-51.6897	-46.0706	-47.5979				69.3146	44.0424	101.367		99.6328	85.391	107.71
	-39.9284	-45.9846	-34.8536		-47.9667	-41.3206	-45.4738				58.8733	55.0902	98.8477		107.503	71.3814	104.224
	-39.774	-45.3056	-42.874		-50.7792	-42.351	-53.6685				78.6813	54.7287	92.4067		116.364	76.0947	137.576
	-39.3449	-40.3143	-38.253		-48.9589	-51.9084	-53.313				75.5558	48.9005	102.065		94.1306	106.403	146.952
	-38.3255	-44.5813	-36.6993		-53.1678	-49.2145	-56.9083				73.9608	52.3029	108.232		125.596	102.351	176.82
	-38.5587	-45.3226	-37.9043		-52.9449	-53.1751	-54.3381				69.9887	60.6945	102.084		142.133	78.2569	217.07
	-39.9759	-41.0748	-38.6556		-56.4376	-53.0504	-57.6589				72.8537	50.948	106.991		134.821	74.8895	248.457
	-35.2122	-43.0041	-36.1382		-51.8136	-48.1509	-58.9839				80.6729	56.034	94.8631		163.637	77.3923	257.129
	-39.1479	-32.5777	-35.9612		-58.4448	-48.8979	-61.8197				91.2425	53.2242	119.617		163.427	70.8797	258.575
	-35.3767	-40.4787	-37.233		-59.2003	-52.5537	-53.5321				101.487	50.9926	124.223		99.3019	77.6377	255.588
	-41.3464	-40.8406	-41.1417		-51.3291	-51.8371	-55.6163				83.9051	47.7067	91.9035		194.487	65.1456	250.807
	-40.2102	-35.8839	-39.7678		-58.4933	-51.0288	-56.0481				74.2408	47.0115	99.1192		113.869	69.7131	260.685
	-41.1857	-38.3058	-41.1209		-63.1237	-50.6154	-54.4069				78.2189	53.2494	93.221		116.862	76.7378	284.886
	-41.0342	-37.2425	-42.882		-63.364	-49.5538	-51.4177				84.7253	66.8403	89.4139		106.658	71.5309	279.186
	-43.9224	-39.469	-39.3602		-62.0281	-51.382	-54.1734				97.2149	60.0274	90.755		112.099	77.9189	276.893
	-42.4755	-39.769	-36.0158		-67.8097	-49.1839	-58.9358				98.2349	67.2592	99.4532		105.637	78.1941	269.771
	-41.6242	-43.5224	-38.7166		-64.91	-51.7921	-52.0524				106.953	63.6189	112.42		115.6	63.4218	263.436
	-40.5815	-39.79	-38.9716		-68.5363	-54.5538	-55.4255				103.794	63.0667	104.85		122.048	76.2289	260.121
	-36.9951	-42.6596	-37.4383		-40.3611	-34.1035	-40.2384				57.3389	65.1982	92.7865		100.538	53.5587	76.798
	-44.9606	-35.2836	-41.497		-38.3756	-38.119	-44.0225				40.6985	65.2693	101.774		137.419	47.9908	71.3552
	-40.3428	-41.5611	-36.1893		-38.4887	-40.8723	-44.4488				62.2545	57.755	95.2957		116.163	56.2634	65.9305
	-47.8721	-43.5589	-39.4458		-37.664	-42.3604	-36.2396				50.4959	55.9397	93.8703		111.542	64.4775	62.6431
	-46.5753	-47.027	-40.8967		-41.6068	-46.4995	-40.9288				56.5057	59.7042	95.2368		113.646	61.5469	65.667
	-44.2919	-41.8965	-39.7672		-36.0218	-37.8112	-41.233				64.5494	57.7487	128.151		108.296	63.6376	63.7414
	-40.8768	-45.4269	-38.4301		-38.6281	-42.9853	-33.7828				56.9183	55.9059	117.205		116.374	52.2589	59.5392
	-48.6945	-35.699	-41.2854		-43.9583	-43.9809	-42.785				63.9944	62.7139	90.031		116.381	55.5855	61.2212
	-48.1744	-32.1754	-36.5278		-37.0957	-39.1618	-38.6044				56.3072	70.651	104.517		104.7	49.6472	72.2141
	-47.1983	-38.4092	-39.7885		-44.258	-44.4475	-41.2674				66.5642	53.1339	95.912		115.52	52.3775	63.3666
	-40.6285	-36.7363	-38.8485		-42.9028	-38.2844	-43.3236				59.2535	56.3978	98.6455		129.215	47.9202	62.4764
	-40.1476	-39.1667	-34.4236		-40.3835	-51.5726	-45.4755				68.1739	52.7021	82.621		114.988	52.9808	65.8098
	-39.7568	-36.2029	-35.534		-41.3191	-41.0923	-45.3213				61.2637	56.4481	97.2247		118.464	53.3246	52.9197
	-37.2468	-35.8087	-35.0735		-37.8118	-41.355	-42.2064				48.3555	57.7986	111.679		109.312	57.5163	59.7257
	-39.8383	-40.2159	-35.4083		-43.9049	-40.9086	-37.0108				48.4497	52.5549	94.6459		102.568	52.4033	52.2461
	-40.2057	-37.4538	-38.7812		-38.8175	-35.2947	-42.333				49.9097	52.3231	108.658		103.998	50.2446	51.6429
	-42.7409	-38.7542	-33.5844		-37.6462	-39.0654	-46.0326				60.2781	58.0933	101.245		91.5059	52.239	47.2689
	-44.7365	-38.6129	-45.1271		-46.9748	-40.4913	-45.2532				52.0651	57.5234	96.038		102.204	47.5806	49.2552
	-40.8152	-37.4308	-35.9665		-40.8244	-40.2743	-45.0518				57.2663	52.4195	109.066		96.2413	47.2616	59.2633
	-39.5771	-41.6357	-35.4293		-41.0057	-46.5975	-47.5544				52.8764	51.7419	96.6196		102.258	55.9425	75.9363
	-42.8737	-44.5195	-48.1448		-38.7069	-41.3872	-46.487				62.9583	51.4227	90.0334		116.15	50.3662	60.295
	-39.486	-35.0839	-41.2695		-42.4066	-42.0136	-45.3403				52.2466	55.1369	91.5222		120.932	51.8001	47.007
	-40.4269	-38.3639	-40.7623		-43.8688	-41.7993	-40.3533				69.6634	56.9839	95.1713		124.032	53.9803	51.9772
	Subject 9	Beta ERD	(CAR)								Subject 9	Beta ERS	(CAR)							Subject 9	Mu ERD	(CAR)
Left				Right						Left				Right					Left				Right
	C3	Cz	C4		C3	Cz	C4				C3	Cz	C4		C3	Cz	C4			C3	Cz	C4		C3	Cz	C4
	-38.9208	-37.0841	-43.7005		-53.2993	-45.4876	-44.1019				50.868	43.1023	46.3251		48.7033	59.2899	79.0755			-44.2474	-39.7107	-48.1086		-37.099	-33.6025	-47.1694
	-49.1464	-39.2013	-41.4027		-53.0545	-46.8318	-43.3384				62.593	52.4525	53.3671		46.1466	55.6931	85.9609			-38.8102	-37.0585	-45.6111		-42.2907	-47.67	-43.001
	-37.4261	-39.703	-47.8738		-51.7685	-36.3596	-46.9428				55.6096	50.4696	62.8384		52.653	55.9638	81.3076			-45.2521	-41.9585	-44.9149		-43.2758	-51.1725	-42.8983
	-44.1111	-34.2687	-41.5337		-53.1991	-43.5262	-44.2142				71.918	53.7747	57.7366		50.9591	51.5975	87.2716			-48.7897	-51.3961	-46.4771		-35.2204	-36.0469	-46.7437
	-43.5276	-36.7736	-40.169		-57.8727	-42.9947	-43.9223				69.3707	50.7396	64.1253		49.6213	52.297	83.5134			-48.3616	-40.8407	-39.2314		-35.9313	-43.7103	-47.5871
	-41.6656	-41.9926	-38.0287		-52.9288	-41.4162	-40.8848				70.5665	51.9628	69.1085		51.7517	53.0263	109.359			-47.4932	-39.7239	-39.3732		-36.2323	-40.1963	-37.0685
	-46.9489	-39.2358	-44.0643		-41.7363	-44.4771	-41.7233				85.0913	55.3635	68.5432		57.2604	59.339	113.708			-44.7877	-36.5727	-36.788		-56.0671	-47.7633	-45.183
	-44.67	-39.1443	-41.6699		-41.5461	-40.2858	-42.1718				74.2994	72.3895	64.3383		54.0747	50.7209	107.846			-42.2554	-39.9327	-45.237		-45.8739	-45.0082	-49.6131
	-41.316	-41.1989	-44.0403		-43.921	-34.7507	-41.4056				63.9713	61.7776	62.1084		51.07	52.5251	93.2141			-34.2664	-43.4295	-36.2998		-45.4441	-48.5162	-45.4397
	-42.7652	-36.7549	-44.5282		-47.8764	-44.3063	-38.2448				68.4797	73.6668	80.0672		59.5541	54.057	97.8414			-44.851	-48.1996	-46.1459		-45.4486	-50.4127	-44.8008
	-41.443	-41.8813	-45.0402		-40.5135	-39.4785	-41.3188				54.333	74.9606	61.673		53.7662	42.5307	100.366			-43.4465	-56.7684	-44.8492		-55.1457	-56.4979	-45.947
	-43.3815	-40.9038	-42.4464		-39.5605	-37.7962	-40.5683				58.6832	71.1113	65.4067		49.4564	55.567	93.8761			-47.3843	-48.303	-46.6741		-55.9302	-47.0456	-42.3874
	-43.7128	-49.6349	-47.3781		-38.2815	-42.7912	-40.0979				54.4992	71.3892	70.969		48.5362	60.7445	90.4859			-47.2801	-44.7595	-53.243		-48.9923	-47.1268	-47.0948
	-41.7438	-40.477	-47.6975		-41.5265	-45.1356	-43.6031				57.7779	55.0104	62.9254		44.5757	44.4074	92.2355			-49.7225	-41.122	-48.1006		-54.6175	-50.184	-48.2858
	-46.014	-45.2857	-35.435		-46.07	-43.3895	-43.1313				67.923	61.6785	55.5266		54.3889	49.2114	109.866			-52.797	-43.542	-47.3649		-50.0039	-47.2311	-51.6529
	-48.7405	-41.4899	-41.4649		-48.536	-40.392	-38.2154				55.3788	55.7385	54.3906		47.2461	69.1647	101.245			-48.3019	-45.833	-42.0423		-48.9856	-44.547	-46.7183
	-43.9057	-45.5447	-40.3872		-40.4386	-36.7163	-40.8417				71.7455	52.0851	56.6744		52.1449	67.9927	98.446			-40.4714	-38.0398	-41.8139		-56.0644	-45.2551	-47.8939
	-45.8723	-47.3953	-39.9497		-44.7678	-42.4299	-43.7229				58.0731	60.2905	49.4085		56.2392	59.8831	99.1612			-40.7939	-42.8424	-43.6034		-48.2428	-42.7493	-43.0235
	-52.9531	-40.4207	-40.1072		-37.6765	-36.5511	-45.0651				89.7018	54.0945	57.5671		54.4831	66.879	84.2351			-44.5199	-50.5434	-53.0346		-41.8811	-45.9909	-44.9757
	-48.5418	-39.5809	-43.465		-46.9594	-44.3495	-40.2036				102.294	52.7104	69.9447		61.5302	73.8642	71.1776			-47.1487	-49.2095	-47.3694		-44.7888	-46.8506	-40.9538
	-50.381	-41.4615	-46.4289		-40.1573	-50.3112	-47.7761				117.263	52.3816	46.9193		49.4443	67.9503	81.7825			-47.3216	-50.5323	-51.522		-41.1008	-44.3244	-40.8105
	-45.2056	-45.1987	-41.7847		-36.6889	-42.5489	-41.0993				124.578	53.3067	60.7219		56.3336	66.1362	70.0081			-42.6441	-46.5222	-50.5422		-42.0998	-40.3718	-41.6544
	-51.4984	-41.5618	-38.5511		-35.0325	-40.4248	-43.5122				123.284	49.7297	61.5654		51.3897	68.3004	76.2527			-54.9068	-46.7424	-46.3056		-48.4299	-43.6492	-37.8625
	-41.7716	-44.8033	-41.1276		-46.4536	-43.5877	-40.3826				69.1607	72.2116	64.2772		75.185	74.5955	73.5627			-48.6396	-46.8608	-50.194		-44.5668	-47.3042	-44.4491
	-44.609	-43.6514	-43.7598		-41.2437	-48.1046	-48.9618				60.7293	63.4451	61.1327		49.7729	64.1429	81.9616
	-39.4635	-49.2952	-44.1327		-51.7706	-38.2948	-42.5238				54.4604	52.1217	54.2864		78.0406	59.1732	87.2603
	-38.1802	-40.3797	-42.4865		-46.6076	-39.3449	-41.6779				62.8799	62.7335	49.5467		76.7298	66.4482	77.3697
	-41.4031	-44.0294	-44.8663		-48.6225	-45.718	-41.1607				57.7091	52.0054	57.216		85.4436	58.8858	73.7012
	-43.781	-43.7942	-40.702		-47.9141	-45.0628	-45.9924				73.6143	57.249	59.0737		93.1788	57.6689	61.1415
	-42.4102	-44.3884	-39.6978		-50.3716	-38.5122	-40.5176				81.9004	63.385	50.6023		80.1196	59.6895	85.004
	-37.7659	-43.4142	-39.5047		-54.4527	-44.1607	-40.8296				65.5085	59.7251	54.1497		104.968	55.8083	58.4839
	-43.1802	-44.0966	-39.3054		-52.4127	-49.7208	-51.7949				54.401	62.1932	55.8272		128.721	57.7159	67.7402
	-49.9925	-48.607	-39.806		-52.1329	-46.9015	-43.7556				64.253	59.3704	69.0717		133.977	75.9323	57.0414
	-45.3104	-35.6178	-44.8339		-50.059	-46.6157	-38.0698				70.1334	55.8826	64.0193		123.662	79.2908	67.7673
	-44.0264	-37.8517	-45.0639		-51.4038	-41.1882	-46.3688				82.5507	49.9583	51.0172		142.59	79.4393	66.7814
	-45.0977	-48.5072	-38.7977		-58.451	-45.961	-40.0968				79.4978	62.733	64.8214		144.083	91.7273	92.223
	-46.6578	-39.2894	-45.5277		-53.7406	-48.2312	-38.3535				94.7129	47.3452	71.6275		124.928	89.7547	83.4562
	-46.5688	-40.7091	-41.4224		-50.4747	-47.8922	-47.9443				85.9524	63.3089	57.5607		123.396	106.026	91.3785
	-44.4116	-42.4844	-40.721		-62.4175	-46.11	-47.3547				92.0249	60.4252	61.8893		138.706	92.011	96.5924
	-46.9023	-43.7197	-41.3457		-55.7235	-41.8685	-46.6584				75.0273	64.5587	60.8157		123.143	89.4203	92.4277
	-45.869	-40.7588	-36.7384		-54.3661	-42.1916	-42.4817				76.0397	54.6323	51.7582		119.43	96.3155	78.8271
	-44.9538	-45.6847	-47.884		-53.442	-45.176	-40.6729				53.9928	43.4708	57.9606		124.805	99.6097	73.4836
	-49.3597	-44.9607	-42.3674		-50.1718	-43.7617	-46.0641				69.3671	62.2958	53.6336		108.395	83.7123	95.9098
	-50.1206	-38.7387	-36.0291		-53.9847	-37.0532	-46.1744				61.8133	51.912	47.6113		139.589	76.35	82.767
	-47.9717	-38.2024	-50.1956		-51.9612	-46.6114	-48.861				60.9684	41.8829	46.0022		131.884	91.5176	86.9831
	-45.6688	-44.4575	-43.4998		-53.9812	-42.6674	-51.5862				60.8681	50.6972	50.1875		136.861	88.4221	75.0627
	-44.25	-49.3778	-41.8396		-56.8115	-37.1386	-36.7603				59.7009	64.9844	69.4031		228.418	83.0025	70.7607
	-46.1946	-43.4262	-46.3217		-57.282	-47.1406	-43.8666				54.2778	52.6358	59.0414		244.496	95.902	70.5606
	-38.9711	-43.7427	-38.6199		-59.9317	-45.3224	-47.9501				66.4643	60.2493	71.3097		301.66	109.661	74.6008
	-43.0556	-42.9814	-42.0947		-59.0008	-47.5025	-46.0426				68.0143	55.1089	58.1374		319.037	102.022	83.575
	-43.1576	-44.7738	-44.8303		-59.9922	-43.5142	-49.3515				87.1222	60.909	60.0632		270.562	105.1	79.9339
	-42.6456	-43.9853	-45.3466		-62.4329	-46.1917	-48.0836				80.7359	58.5508	63.7214		240.341	121.11	71.3567
	-46.8285	-45.0111	-38.1325		-64.0278	-45.4155	-43.0332				90.6668	55.4823	52.292		230.166	113.299	78.6374
	-39.6276	-39.3762	-41.82		-61.5953	-48.296	-51.7985				71.7304	50.9822	48.4112		216.052	97.3606	80.8555
	-46.6428	-38.0413	-37.4264		-61.8334	-50.0248	-52.9272				79.8849	55.4458	48.0946		193.337	113.253	84.1497
	-44.9649	-37.4358	-41.5645		-62.4181	-47.1698	-49.7257				88.5442	54.2287	43.1175		191.489	98.7417	88.968
	-49.2665	-38.6434	-46.8737		-64.6512	-50.6182	-55.0754				93.5271	54.0096	45.8243		189.383	121.406	93.4106
	-48.611	-38.6491	-35.5593		-67.3371	-47.5094	-53.4973				107.554	50.2436	47.2471		185.702	102.968	113.602
	-50.8495	-41.9638	-39.4904		-64.4974	-50.1669	-53.3968				141.65	70.4297	53.5793		180.424	110.198	102.86
	-50.1027	-41.2641	-34.0439		-68.25	-54.9931	-51.5732				162.935	71.6755	47.4586		213.957	114.229	115.227
	-48.8152	-38.5216	-43.9355		-74.094	-56.8461	-56.1625				183.995	95.8134	73.8229		228.611	135.522	123.503
	-53.3199	-41.2675	-35.3914		-67.7136	-58.1265	-51.7362				192.61	105.144	69.7583		263.552	137.591	113.687
	-48.3001	-43.36	-41.1269		-71.4443	-57.0898	-56.3561				193.617	99.204	63.4179		314.729	139.147	109.064
	-49.8674	-42.84	-37.3189		-71.4335	-52.7062	-54.9342				215.838	90.6861	65.4487		361.439	173.878	121.955
	-48.1246	-46.7981	-40.6496		-75.6399	-60.1828	-57.6387				226.393	113.175	64.4406		394.665	180.364	113.722
	-47.1314	-44.9019	-45.6974		-75.4605	-58.1069	-59.288				231.12	125.946	65.1679		393.466	202.41	123.559
	-49.8506	-47.204	-42.6475		-78.6012	-57.5548	-61.975				260.456	123.124	63.7904		431.703	210.652	115.86
	-54.603	-44.9658	-36.2079		-79.1449	-61.8744	-60.593				281.679	135.864	65.9498		483.127	231.411	105.78
	-56.7573	-50.4604	-47.4243		-71.9459	-60.308	-61.9333				293.139	141.16	74.3602		511.852	257.704	127.992
	-50.7961	-47.5332	-51.2115		-42.3084	-41.332	-36.0963				76.6714	67.7728	151.111		54.4041	53.1825	67.0606
	-42.0309	-49.28	-52.126		-41.8732	-49.4858	-40.8316				79.4629	68.164	168.923		42.6778	57.6362	59.333
	-51.5699	-40.4532	-55.251		-46.1817	-39.8099	-46.2924				107.808	83.4694	153.571		58.311	61.2901	70.686
	-48.8051	-46.4945	-56.8219		-46.5617	-42.4493	-38.6655				128.789	104.057	145.308		50.7585	51.4324	68.3742
	-53.0148	-42.543	-62.7113		-47.2203	-36.857	-44.5533				143.426	112.011	122.947		61.0156	66.4052	72.1635
	-49.4449	-43.7731	-57.8225		-45.4102	-45.7177	-40.454				162.079	125.997	128.543		56.1765	61.0518	60.1053
	-52.7794	-51.4106	-58.7987		-43.9454	-41.125	-38.6675				187.987	152.067	124.908		52.2512	49.9661	60.772
	-54.1819	-47.7484	-58.8133		-44.6	-34.8433	-37.8627				213.604	141.142	141.542		55.4242	54.2819	75.7358
	-53.0975	-52.8477	-56.3179		-41.5798	-41.4581	-39.1426				226.998	161.725	155.691		54.5927	46.1414	78.7608
	-65.1526	-51.21	-57.7439		-51.37	-39.163	-35.9783				221.372	156.968	172.909		70.4647	55.9075	71.6865
	-57.0674	-54.363	-59.1577		-52.7933	-36.1674	-36.5863				201.891	153.339	155.705		70.0049	57.6947	76.9031
	-59.867	-50.9161	-59.4533		-53.4599	-38.0917	-41.1822				168.616	128.982	148.959		74.0288	48.2918	78.6504
	-54.7508	-52.4672	-58.4099		-48.7059	-41.0442	-46.2298				185.667	123.464	149.093		87.3566	63.8146	71.1147
	-60.3654	-53.4324	-57.0597		-44.3293	-35.6368	-46.9116				209.438	125.087	140.71		88.2608	51.6171	79.9946
	-60.053	-56.1094	-60.8877		-43.341	-49.7287	-43.4501				229.774	159.316	132.294		95.0407	52.6245	79.6988
	-58.6237	-57.2051	-59.5882		-48.9735	-39.5683	-45.8309				232.915	163.073	132.669		88.2134	52.5338	87.6721
	-59.6466	-54.2521	-63.5047		-50.0809	-39.4114	-34.693				260.331	177.419	139.963		68.4365	54.6666	86.6871
	-60.8088	-49.1352	-55.7159		-50.639	-37.3975	-35.0518				257.549	199.596	161.023		89.3552	65.4479	73.5057
	-60.9842	-50.5003	-62.2281		-45.4091	-35.056	-36.7596				259.267	208.479	156.227		78.8021	55.5728	74.1401
	-62.7703	-60.111	-63.2558		-44.6182	-40.9026	-37.6649				227.453	201.759	160.365		71.08	55.4966	69.6309
	-59.2771	-53.3138	-64.9229		-42.2442	-35.0995	-37.4811				205.329	193.661	188.137		54.0095	44.9119	72.192
	-59.8327	-54.7048	-64.9637		-48.5207	-40.6829	-35.553				190.645	196.391	214.622		54.3411	58.6916	76.0317
	-56.9162	-51.5122	-58.6054		-48.9668	-39.8512	-39.4978				196.012	195.453	236.35		47.2954	48.8729	70.2777

## Sheet: Sheet2
	Subject 1	Beta ERD	(bipolar)						Subject 1	Beta ERS	(bipolar)						Subject 1	Mu ERD	(bipolar)
Left			Right					Left			Right					Left			Right
	C3-Cz	C3-Cz		Cz-C4	Cz-C4				C3-Cz	C3-Cz		Cz-C4	Cz-C4				C3-Cz	C3-Cz		Cz-C4	Cz-C4
	-44.1767	-39.6944		-45.0509	-47.5903				60.4192	87.0833		60.8655	49.1111				-45.8952	-47.5101		-36.4163	-48.8774
	-47.79	-42.6983		-40.1465	-47.0163				60.8825	89.8436		59.6158	56.6806				-51.7683	-40.6169		-36.5483	-45.9405
	-41.8779	-41.7014		-47.4337	-49.9109				58.8431	87.9922		97.4776	59.123				-41.1056	-42.0905		-52.5404	-38.844
	-38.7089	-47.5326		-40.8874	-36.5631				65.934	87.5104		121.7	53.3045				-44.9634	-45.6822		-63.9112	-43.3896
	-41.545	-46.4105		-45.1679	-40.8501				60.1737	102.577		136.161	66.2431				-45.2381	-45.1242		-59.4862	-44.8821
	-39.0197	-51.2493		-42.7861	-45.1867				53.1231	93.5827		148.887	73.1252				-45.0604	-41.9278		-64.4377	-44.5395
	-37.6454	-52.2328		-45.3545	-50.57				49.748	101.861		128.671	49.7867				-41.2483	-55.5512		-45.9374	-43.5758
	-38.3055	-51.6703		-48.768	-40.0344				55.8834	106.804		140.885	59.2639				-43.8413	-58.7866		-43.2224	-45.091
	-44.5007	-48.9377		-47.6466	-41.644				67.4529	96.726		128.904	62.5928				-43.7982	-62.2838		-65.769	-48.2913
	-44.6496	-50.6122		-45.74	-44.468				49.7116	85.4806		144.573	50.4106				-46.7396	-64.1693		-77.2672	-48.7876
	-46.8674	-48.9485		-48.3996	-46.7016				71.4003	82.0265		148.642	57.8476				-39.4873	-73.1482		-76.8086	-52.6877
	-41.3909	-49.7829		-48.486	-43.8406				74.3654	78.9579		127.037	54.6172				-43.7208	-75.2828		-79.6143	-49.5956
	-47.0667	-48.4214		-52.3049	-44.3897				65.2024	80.0454		106.334	54.3688				-40.4189	-70.6577		-79.4894	-42.1488
	-38.5253	-52.4749		-45.5181	-44.0381				52.0722	95.1463		120.086	55.0658				-38.7358	-74.8657		-64.4314	-44.833
	-42.043	-49.7068		-44.3076	-46.7807				58.9429	76.2526		156.746	51.1304				-42.7793	-78.4739		-79.6738	-47.8523
	-44.181	-46.9808		-47.9043	-42.6695				55.2399	80.1635		163.243	53.4882				-45.3869	-74.5017		-77.3419	-42.5858
	-49.616	-42.2095		-40.5646	-48.9098				49.296	79.8592		167.218	65.5207				-43.0541	-79.509		-79.6513	-39.7027
	-40.8545	-42.7568		-46.731	-48.5082				52.3666	79.4636		167.708	49.3051				-47.0666	-40.8763		-53.803	-42.4784
	-44.0159	-46.6001		-41.7756	-42.6611				52.5398	78.5283		166.146	61.4956				-39.212	-43.0339		-39.2467	-35.25
	-35.951	-43.7837		-45.4501	-45.6437				51.3818	70.8111		151.215	55.7023				-42.254	-46.5317		-43.1614	-36.2116
	-41.5026	-41.6385		-49.4991	-46.7709				57.8424	82.3127		137.855	51.9557				-41.1793	-50.0611		-37.2711	-40.5377
	-49.792	-50.3924		-45.4323	-51.1357				60.485	77.5897		147.753	74.6123				-41.3655	-42.4343		-46.5519	-43.7413
	-37.5537	-42.1776		-47.858	-48.0777				54.4471	83.9886		173.627	55.5501				-38.1348	-49.4131		-38.4952	-44.5828
	-36.0181	-53.4936		-56.7811	-49.4503				45.902	82.342		61.0546	49.2353				-38.9619	-55.5682		-40.575	-45.0934
	-37.3511	-52.7765		-55.6744	-49.0741				52.0848	87.0835		54.3661	64.6584
	-39.8353	-47.3566		-55.3662	-50.7817				54.9197	83.2094		56.2503	52.6382
	-41.2158	-48.0427		-52.5646	-40.894				57.5974	83.8392		57.2449	45.7195
	-39.3515	-48.2073		-42.7846	-45.8068				45.8516	82.3517		43.8192	49.5602
	-39.6411	-49.1857		-43.1664	-42.9978				48.1484	77.4097		47.7737	49.121
	-39.9877	-49.7254		-44.7251	-45.2311				49.4223	75.9377		53.4065	53.4321
	-40.0435	-52.2212		-48.0776	-41.2056				53.0465	72.9226		51.1417	46.1474
	-38.436	-51.4567		-52.9863	-38.5905				48.7025	76.5401		63.9061	53.51
	-36.4575	-55.8767		-51.2597	-39.0686				55.0028	73.9495		67.3577	46.0813
	-45.7228	-53.8164		-56.328	-44.1977				60.9739	73.5202		52.471	55.1467
	-43.6075	-52.8392		-58.2069	-45.3169				62.1387	76.3823		47.3828	43.3734
	-41.2017	-52.5146		-55.0111	-45.5305				63.0323	73.1938		56.5767	56.9353
	-47.7696	-54.6626		-60.1402	-41.068				50.5971	76.3125		50.555	59.0682
	-36.7629	-55.3011		-55.8434	-40.639				54.0348	80.497		60.4524	64.569
	-37.4093	-51.7127		-50.9836	-34.2078				54.5051	77.8174		40.7672	69.4753
	-45.8326	-44.8388		-56.8853	-38.2781				55.1767	73.7888		52.3302	63.5386
	-39.4983	-37.0402		-51.3911	-35.4678				59.8627	71.2154		50.4625	69.3487
	-42.3194	-40.1883		-51.6019	-43.5515				57.9975	70.16		47.5725	57.0465
	-36.8978	-41.715		-55.6457	-42.1454				50.2142	81.7743		56.5367	65.447
	-40.9749	-44.4592		-59.4197	-42.46				47.3989	83.1127		45.3488	69.3246
	-34.0442	-43.4328		-52.7798	-40.5742				58.4622	78.1492		53.4858	63.0624
	-39.8856	-51.2954		-52.9591	-43.0927				50.6478	83.2217		56.9977	63.2686
	-49.8259	-50.3066		-52.4088	-42.1197				55.6147	68.2249		50.1402	46.0834
	-50.7771	-42.2567		-44.5278	-41.2873				53.7387	74.2182		54.0487	63.2106
	-48.3402	-39.3403		-38.6054	-46.4149				55.4498	69.7744		49.3203	49.4577
	-38.6348	-41.22		-47.2532	-49.595				64.4255	71.392		44.6937	51.4503
	-41.6181	-39.9926		-43.9977	-47.9621				57.1567	70.8479		46.4997	56.9348
	-37.8878	-39.3431		-41.714	-48.2093				49.1452	65.0905		42.8063	56.2873
	-39.2048	-43.2673		-56.6023	-43.4366				55.6135	69.8139		57.1377	46.4171
	-37.9168	-36.3281		-48.0106	-43.4692				51.0534	64.4805		50.4767	50.6171
	-43.8271	-42.348		-45.8607	-41.1007				46.4265	71.6531		42.232	53.9798
	-40.1019	-43.6937		-49.5801	-46.1598				63.7287	71.3501		49.9099	49.8728
	-40.0223	-42.9342		-51.0011	-47.4816				59.8229	64.401		51.5466	50.2628
	-46.4137	-46.091		-45.9966	-45.8502				58.8444	67.1591		49.4365	47.3948
	-41.7712	-46.3874		-45.7354	-46.7626				52.6872	64.3869		44.3495	53.2236
	-40.7951	-47.5955		-40.9719	-50.0419				56.3735	64.693		53.2046	40.6148
	-47.1805	-45.7473		-44.656	-46.0422				48.8368	74.9484		58.3895	65.9747
	-39.9517	-49.9638		-42.7472	-47.6682				46.5417	67.5503		57.6022	49.2866
	-41.2005	-41.1569		-38.3887	-47.7451				49.8434	73.8912		51.7294	56.5319
	-38.3479	-39.1113		-44.6277	-45.4342				63.3708	76.7086		43.7689	45.959
	-42.626	-42.7862		-38.9012	-51.5701				47.7017	72.5694		50.9955	54.075
	-44.7607	-41.7168		-41.9877	-51.3787				46.0277	76.5542		46.3656	50.6881
	-42.8693	-44.3694		-42.9763	-46.5756				48.7804	73.4559		53.8559	52.7692
	-41.3738	-41.2495		-42.6266	-43.1508				51.9766	72.801		47.7608	61.7123
	-36.2786	-42.7357		-41.7991	-50.8684				44.7795	75.5155		49.2138	42.4889
	-35.5712	-37.0848		-41.316	-37.7051				48.8206	64.7753		52.1638	51.0362
	-34.916	-49.769		-35.2564	-40.0663				48.2623	67.4058		60.4478	48.1666
	-40.292	-41.6889		-40.941	-39.0118				60.6099	66.6276		52.51	51.489
	-45.361	-43.9802		-42.901	-36.9551				63.9299	65.3756		49.9238	49.2948
	-42.016	-48.595		-39.7089	-38.9621				48.7579	68.0455		40.2016	48.7169
	-41.6433	-41.6429		-38.4414	-43.6911				45.8118	66.4818		49.7701	51.0365
	-40.2341	-39.0927		-40.608	-44.4643				40.1891	73.0348		50.3962	45.6227
	-43.4499	-37.4767		-40.1337	-40.667				55.5289	77.1469		48.8189	50.6015
	-40.8007	-37.2228		-40.4135	-43.3653				49.2452	63.9164		39.7515	59.2944
	-40.7281	-35.1035		-46.7862	-44.2128				42.5678	67.2474		45.9212	57.9214
	-38.7011	-44.222		-43.3723	-43.9763				56.6661	73.6029		55.3643	51.1985
	-42.8311	-43.0784		-36.8218	-40.3553				49.4085	74.2649		53.0528	52.0599
	-40.94	-46.3697		-43.5505	-42.2765				46.5504	75.6551		62.4298	56.4705
	-42.4296	-45.0474		-44.5598	-41.7804				48.2717	86.6815		61.3193	64.3311
	-49.317	-38.9217		-43.3886	-37.5842				48.0194	91.704		61.86	59.1004
	-40.4267	-44.5851		-43.5071	-45.8797				50.9726	83.599		52.9293	62.6728
	-47.4168	-33.0625		-46.3292	-42.1958				47.3773	86.3642		49.9665	49.7291
	-45.0335	-37.7089		-44.0636	-42.6895				52.2772	86.5379		42.5189	49.4522
	-50.0994	-46.7163		-48.6907	-41.8185				51.5809	75.1689		45.399	53.3844
	-41.8466	-45.2322		-45.2147	-45.984				54.3571	76.8668		51.0947	43.5308
	-41.7616	-47.3698		-46.5553	-49.2278				42.9507	75.8031		51.8788	54.4722
	-43.1935	-43.1065		-49.9522	-37.2115				48.497	80.3463		52.0078	46.1689
	-47.0534	-39.9693		-43.3586	-41.9842				47.835	79.1059		46.79	48.6329
		Subject 2	Beta ERD	(bipolar)						Subject 2	Beta ERS	(bipolar)					Subject 2	Mu ERD	(bipolar)
Left			Right					Left			Right					Left			Right
	C3-Cz	C3-Cz		Cz-C4	Cz-C4				C3-Cz	C3-Cz		Cz-C4	Cz-C4				C3-Cz	C3-Cz		Cz-C4	Cz-C4
	-59.9887	-41.949		-42.9326	-57.0219				47.0945	59.4012		105.854	75.5447				-45.5168	-48.7483		-63.2039	-67.5412
	-60.2344	-40.7546		-49.3626	-61.477				55.0627	60.0903		98.0858	81.0094				-50.7877	-47.4832		-66.1214	-64.2443
	-60.3235	-41.6332		-48.2309	-63.3593				59.5738	57.9572		105.512	61.2668				-53.0445	-58.0818		-69.9088	-64.6864
	-55.2208	-40.208		-40.9502	-59.8265				44.2055	74.6982		77.5074	49.3879				-50.9661	-58.3247		-75.2461	-64.5508
	-47.2871	-40.8667		-44.0516	-61.9262				53.1547	118.499		73.742	56.0918				-52.223	-59.2379		-78.1015	-68.6281
	-45.4171	-40.1713		-47.3054	-60.0385				40.3305	130.24		61.1696	65.662				-57.3856	-60.1537		-77.4581	-64.6553
	-46.1003	-41.2848		-47.1783	-60.4177				51.8673	153.273		66.9623	66.1086				-44.1623	-68.6206		-67.3934	-47.7044
	-50.4705	-37.5539		-42.9641	-66.7411				50.4257	141.373		59.7922	67.9947				-57.6961	-52.6733		-60.7939	-48.9368
	-50.0118	-41.8589		-39.7434	-59.755				68.8525	129.54		73.5393	67.888				-52.3801	-50.7931		-55.4032	-52.1801
	-52.4198	-39.9057		-40.6498	-58.4055				69.1529	118.346		60.3973	60.5154				-51.3872	-60.0179		-56.8143	-50.7558
	-50.4932	-41.1456		-39.205	-57.0462				80.4371	140.225		66.3556	64.4064				-46.3581	-57.5231		-59.6481	-48.2726
	-55.3118	-45.8753		-42.2226	-51.7539				59.1119	134.45		69.1647	75.0344				-46.0452	-62.9935		-55.981	-45.2042
	-55.2354	-43.0915		-36.9786	-53.0544				70.946	115.931		82.9204	92.8437				-47.8159	-51.2946		-54.7457	-47.6072
	-57.4692	-47.0802		-44.3109	-47.3301				56.2885	106.484		58.0182	90.2836				-47.9225	-52.2774		-54.8199	-55.917
	-57.2389	-40.2324		-40.2618	-45.5778				51.0477	100.779		76.9966	79.3518				-46.3934	-62.0735		-62.2015	-44.8568
	-58.0142	-44.9562		-36.0741	-53.673				61.0111	115.609		59.3715	82.9227				-41.002	-63.3967		-59.194	-49.3527
	-56.3122	-47.0975		-44.0055	-55.1826				52.1511	114.721		60.1728	58.365				-47.6178	-53.9592		-59.5478	-48.8808
	-49.5551	-43.2866		-43.9832	-58.6826				58.5451	113.82		61.4803	56.3297				-52.3568	-55.5657		-58.3262	-47.491
	-54.6445	-47.428		-42.8888	-50.9849				71.1829	123.144		55.4417	59.1482				-43.7172	-38.0923		-50.5447	-39.0337
	-51.4249	-45.1244		-45.0998	-50.2865				53.8285	114.748		67.8791	70.5494				-35.5011	-38.5686		-54.167	-41.6587
	-51.6574	-48.9378		-37.8017	-50.799				65.1965	118.965		82.6658	81.4253				-51.0063	-40.398		-53.6288	-45.1931
	-54.0215	-43.4834		-38.4902	-55.3181				57.591	120.404		62.6297	69.1124				-40.6503	-45.1952		-50.0772	-40.8039
	-54.0193	-40.3627		-40.7181	-45.5774				56.5167	112.508		72.2074	78.3734				-48.4758	-43.1449		-45.3491	-40.0276
	-47.3418	-41.8497		-40.9367	-45.4437				51.6619	211.159		375.077	107.493				-45.6237	-46.3757		-47.949	-48.9551
	-46.2215	-39.7689		-41.6928	-47.4714				60.0838	231.111		358.466	94.715
	-48.9835	-43.4468		-39.9448	-45.9424				64.9915	240.005		314.104	93.7702
	-56.6091	-38.25		-41.8102	-46.6036				45.1463	265.962		242.772	69.8381
	-54.817	-45.4901		-34.2865	-47.7717				45.181	272.807		189.574	46.2371
	-57.9351	-48.4573		-52.6972	-54.8				40.5402	297.782		151.432	58.5508
	-61.3275	-33.1759		-35.8998	-56.8562				48.3108	304.031		122.112	57.2466
	-60.9063	-41.4418		-41.8476	-59.8218				54.9287	306.296		125.438	66.1488
	-59.2984	-40.1506		-38.8511	-54.2424				46.5626	303.71		172.459	48.0189
	-59.2732	-39.4343		-36.8012	-52.4399				49.7838	301.801		246.103	59.3412
	-62.0453	-41.6821		-44.0928	-44.6686				52.5034	299.604		290.562	61.0429
	-54.0005	-37.5387		-38.6354	-40.2741				49.6888	293.196		336.023	54.4702
	-55.9445	-41.0305		-37.2241	-41.5245				58.9655	293.9		346.856	65.3758
	-56.6671	-43.3216		-45.3927	-46.202				56.5412	284.102		353.186	44.983
	-52.316	-41.3806		-43.6201	-49.09				48.3982	255.851		327.241	51.8361
	-58.0233	-42.5327		-39.7551	-49.919				50.1019	213.309		308.849	46.9101
	-61.9738	-41.3861		-50.4336	-43.9065				50.2199	168.238		291.017	53.2566
	-62.6144	-39.1095		-44.0384	-50.3187				58.9016	108.255		299.14	52.7898
	-67.0155	-39.8372		-39.5	-45.754				46.2727	96.2336		308.133	47.5468
	-61.8024	-36.4866		-44.1087	-50.5342				55.9446	86.4961		317.761	52.1085
	-70.6432	-43.8082		-46.1445	-51.8207				39.4626	88.1887		346.868	64.3824
	-61.4991	-38.3976		-39.8443	-48.5678				43.9905	108.777		348.017	47.7419
	-63.2388	-40.8054		-48.261	-55.1015				50.4488	141.314		359.617	57.8511
	-53.8259	-43.8054		-51.8449	-53.6123				63.2849	92.5584		75.4047	52.5644
	-54.9381	-39.5913		-50.4785	-60.8217				68.2025	89.1843		72.1679	63.8198
	-58.3983	-42.4466		-51.0864	-58.6893				63.8753	74.6019		66.9584	60.9054
	-63.5792	-39.8252		-42.1724	-54.6021				58.6266	69.719		53.7832	66.1593
	-56.7143	-37.5238		-51.9412	-50.9761				58.6852	66.7429		74.6748	64.1094
	-55.9692	-49.6802		-51.5331	-51.2975				53.9717	63.074		56.2603	53.5768
	-54.4122	-41.3067		-44.9442	-54.1378				38.3816	58.2628		65.7277	53.4754
	-49.3691	-45.725		-45.7811	-53.7081				49.8984	55.5158		76.8871	62.7361
	-41.7152	-45.6387		-47.4616	-48.3503				52.542	43.7038		74.8781	70.0254
	-43.4653	-52.2229		-41.9374	-45.7524				48.6528	66.0669		83.7579	77.2816
	-48.074	-47.1909		-44.699	-45.6259				47.7617	53.6313		68.9237	87.6685
	-41.2801	-44.2544		-40.4699	-40.0635				58.5762	57.9312		64.3551	79.9332
	-44.9698	-47.9885		-43.5886	-47.6686				71.7665	63.8023		75.1987	79.0593
	-44.6251	-50.1252		-38.1116	-37.3811				51.2288	80.5293		62.7893	71.1438
	-40.5043	-52.7816		-47.0653	-37.626				52.1054	104.246		63.2683	68.5774
	-44.4342	-45.6236		-39.9937	-38.129				57.2216	109.344		55.9707	56.1188
	-43.9539	-46.5433		-44.6066	-43.1079				50.825	98.2665		63.4161	65.4101
	-48.3601	-51.7627		-37.4636	-38.4526				57.6454	82.2877		66.9398	53.1734
	-41.8928	-49.7229		-41.1514	-36.6389				52.2676	80.8116		49.6072	70.0736
	-43.5785	-51.884		-42.8052	-41.9087				47.7399	51.3551		60.8104	80.2786
	-43.5874	-53.148		-47.7295	-49.2204				43.2019	71.0492		59.5316	73.8386
	-48.9555	-59.258		-39.9506	-38.6592				58.5356	58.1856		69.591	60.3199
	-41.1223	-57.1689		-45.513	-41.2712				51.3304	50.4964		66.5197	73.4045
	-44.8813	-45.3145		-43.2675	-49.5491				46.8567	47.9276		46.3818	61.0792
	-38.0915	-40.7566		-35.6288	-48.6771				52.0373	66.927		48.6627	48.7469
	-47.8225	-45.2323		-43.9208	-54.9492				55.619	49.0638		63.741	46.9075
	-50.0139	-42.0602		-42.5214	-57.8446				54.3525	62.3049		80.0331	41.4267
	-53.7543	-37.0931		-41.2532	-52.3453				56.7725	49.2252		68.9015	48.5053
	-55.4159	-44.4929		-35.4835	-48.8434				52.217	47.4284		49.4475	43.8992
	-47.7354	-42.992		-45.0273	-49.2791				50.9789	50.897		70.2829	45.1002
	-49.8625	-35.8774		-44.7877	-49.7995				61.04	52.4205		52.5754	53.1299
	-45.6165	-42.2373		-45.5814	-53.9693				61.3117	48.0128		58.5112	60.7352
	-48.3927	-40.8061		-46.5024	-50.2633				66.8147	56.4062		56.8926	57.0856
	-40.8849	-42.1692		-41.8298	-47.3469				46.93	67.2659		43.1221	66.503
	-41.0615	-44.1093		-42.6938	-47.8568				64.2105	47.5897		56.8486	61.3841
	-43.4748	-40.2451		-42.3079	-50.7258				61.9954	53.8054		63.1121	52.3597
	-43.3594	-48.7468		-37.8081	-49.2168				62.3073	55.6886		75.9403	48.303
	-42.0403	-48.3636		-39.5258	-52.1499				46.7336	50.6667		74.4209	45.0807
	-45.6284	-40.0974		-35.9164	-54.2319				61.4528	49.0272		65.3664	44.2836
	-42.9718	-46.9829		-37.5288	-50.763				59.6122	51.1948		61.7143	62.9069
	-50.044	-39.6494		-39.9781	-49.1025				83.9574	54.5369		53.7181	58.2631
	-52.8918	-41.5752		-41.2496	-54.3324				109.374	59.7059		62.8087	56.3535
	-46.326	-40.3197		-38.6192	-55.417				99.9442	60.7762		51.6603	62.71
	-51.4309	-38.3994		-44.6995	-52.5438				111.84	50.3065		61.6558	54.5532
	-59.1102	-40.4769		-41.3708	-54.9713				106.771	72.1005		60.7204	55.6599
	-54.7384	-39.5171		-40.2571	-53.0829				96.6508	72.473		60.2268	55.2902
		Subject 3	Beta ERD	(bipolar)						Subject 3	Beta ERS	(bipolar)					Subject 3	Mu ERD	(bipolar)
Left			Right					Left			Right					Left			Right
	C3-Cz	C3-Cz		Cz-C4	Cz-C4				C3-Cz	C3-Cz		Cz-C4	Cz-C4				C3-Cz	C3-Cz		Cz-C4	Cz-C4
	-44.6798	-53.954		-83.769	-41.4361				42.3241	44.9474		59.1501	69.1838				-39.9874	-47.2312		-44.838	-47.0787
	-42.2023	-61.2615		-84.6042	-42.203				55.3846	56.6749		63.3515	59.2264				-39.0331	-43.5385		-43.3794	-51.0577
	-43.6534	-60.7395		-82.1569	-45.7829				53.0458	57.0867		65.2469	62.9				-35.8138	-47.8675		-48.9883	-44.699
	-42.5702	-58.3504		-82.3955	-41.5725				47.9055	46.3263		68.0756	59.0405				-39.7988	-50.6622		-46.3489	-46.8672
	-39.1042	-62.9914		-79.1093	-47.5373				53.0392	51.9422		52.3068	61.1789				-38.117	-46.1892		-43.7432	-44.0359
	-41.1453	-63.9632		-72.9922	-44.3759				51.2758	46.3629		52.1164	62.2087				-38.739	-50.9019		-46.5363	-37.4609
	-40.6753	-63.9641		-69.7051	-48.562				51.8535	42.7056		56.4552	49.606				-43.0115	-52.613		-45.5994	-44.8963
	-45.3315	-59.3608		-63.8117	-42.7587				58.7161	62.5404		53.1878	52.5098				-47.011	-52.6122		-50.1216	-50.5134
	-48.734	-59.9612		-55.985	-41.4037				44.3134	37.9267		56.5493	46.5955				-46.0634	-51.4871		-47.6587	-54.2571
	-42.3664	-60.4554		-52.1915	-40.9005				57.3284	49.0025		52.9043	51.7294				-52.4061	-56.1239		-45.4849	-52.0649
	-40.5881	-66.4523		-50.5952	-39.0913				50.97	51.2018		52.2427	55.6434				-48.4616	-55.8815		-41.968	-42.9804
	-47.4467	-71.2415		-54.7102	-36.7868				50.3752	45.1166		47.1384	66.5159				-48.9754	-50.5409		-43.4388	-43.6901
	-40.3013	-70.0422		-56.321	-38.5054				69.1775	54.773		51.955	68.6248				-45.0667	-47.5671		-47.0152	-53.9806
	-41.3128	-74.1085		-58.0842	-31.2422				60.2188	61.1142		64.2255	64.1547				-43.5338	-44.8889		-52.4605	-54.4924
	-43.9885	-75.8195		-58.3236	-41.8807				59.1539	49.1957		48.9807	55.3244				-52.5985	-45.5962		-52.6369	-54.2463
	-41.8001	-77.3435		-54.3389	-37.6324				55.4571	57.9062		56.0995	57.5989				-43.5857	-47.1376		-46.0761	-47.3031
	-39.8769	-79.3176		-54.6287	-39.6879				64.2441	62.4722		48.46	56.1141				-42.1247	-45.1786		-42.1498	-45.2261
	-39.7622	-79.8035		-55.519	-37.4324				47.041	57.3268		61.9297	48.1462				-38.2955	-41.3527		-41.779	-48.7628
	-37.5868	-81.4464		-60.2362	-34.2581				57.5961	65.0487		64.3524	51.3581				-38.546	-40.4757		-35.1419	-39.4847
	-44.8178	-86.4542		-60.1108	-38.8586				49.8484	61.7841		61.1035	63.2369				-43.3521	-45.9051		-35.0993	-43.1055
	-41.3701	-83.7901		-57.7925	-39.633				71.7965	51.9028		63.3755	47.5114				-45.8113	-49.2346		-38.7331	-45.0746
	-49.5118	-88.6186		-62.77	-43.6788				50.4598	62.3067		59.3752	52.7991				-42.1708	-42.305		-37.8299	-42.5482
	-38.033	-86.3147		-62.479	-40.1392				50.964	59.8814		56.4568	51.2066				-44.4788	-41.7176		-42.5944	-41.8136
	-46.7385	-53.4859		-54.8867	-50.3504				47.2171	62.6464		58.8905	42.2829				-42.8436	-34.9664		-44.5785	-40.7911
	-49.4658	-43.3702		-54.99	-35.2071				58.3964	64.5637		52.8659	55.4129
	-55.7238	-44.2554		-57.2531	-39.2294				56.0801	64.8051		42.1223	46.8742
	-49.5116	-48.2069		-55.4508	-40.215				48.7458	75.4811		47.2249	56.5317
	-46.5342	-49.8925		-48.8092	-42.6959				49.3232	76.2234		42.8657	48.5989
	-46.7456	-52.9193		-51.8951	-41.7753				59.5575	58.2679		50.1708	60.5814
	-49.5606	-49.3553		-41.2225	-41.2226				48.1528	59.6179		45.3663	57.8062
	-50.7127	-53.6684		-47.7322	-43.3569				58.6064	47.9619		57.0825	54.3017
	-50.7135	-51.1441		-43.5601	-38.529				54.0406	57.1189		46.7163	60.5617
	-50.5819	-50.6281		-53.9778	-40.457				69.2618	42.3056		41.8868	69.526
	-52.6864	-47.3385		-50.0609	-39.9652				39.5939	49.4143		48.2743	61.2656
	-51.636	-54.1244		-49.9273	-41.4096				45.8044	47.5658		52.1601	55.5186
	-55.3191	-50.5331		-42.3984	-45.9352				52.835	51.7519		50.4532	62.5995
	-53.7789	-52.8259		-49.2876	-39.5815				42.9093	52.0451		53.0162	70.5204
	-53.9497	-52.5445		-41.7075	-39.6706				40.9136	52.3152		55.6854	61.0071
	-59.7728	-54.2142		-47.2586	-38.3176				48.6009	59.1467		47.3401	47.0011
	-56.8429	-61.6549		-46.5246	-39.8879				38.0733	49.2006		56.4249	50.2315
	-52.2573	-60.9876		-49.1993	-40.0051				49.1805	44.728		55.8325	59.3449
	-51.8679	-70.73		-52.571	-46.3492				53.4238	60.3919		61.058	58.5045
	-58.8321	-70.2147		-49.6413	-41.9185				51.7453	57.0894		59.4468	44.7612
	-51.5179	-72.6768		-49.6628	-42.2156				61.3877	55.234		62.2004	49.6891
	-57.7946	-67.9888		-55.1988	-43.9224				58.0064	52.6162		62.5254	58.3246
	-47.5915	-63.9515		-54.03	-39.7651				57.4126	51.9461		70.4027	60.9164
	-46.8321	-49.0972		-51.3667	-43.9281				59.3641	65.2389		176.892	62.2755
	-41.8484	-52.4689		-56.4667	-42.4809				52.4573	56.4946		186.866	69.782
	-48.849	-57.5714		-55.4699	-41.6097				52.1268	55.6482		197.778	51.8561
	-39.9124	-60.765		-60.2114	-44.9388				40.4068	54.3187		208.904	51.3415
	-44.0981	-63.7093		-57.44	-37.5202				42.0726	49.3847		178.123	61.6785
	-51.5947	-54.4824		-61.4307	-39.4473				42.7821	61.126		167.502	45.2475
	-48.6929	-51.4552		-55.7464	-40.9232				47.8413	48.3939		160.893	47.7542
	-47.3377	-45.9955		-60.3752	-43.7895				44.8424	70.3444		142.422	44.6106
	-43.6175	-44.7013		-58.3582	-38.9541				52.9725	98.8842		140.201	54.7411
	-45.2045	-46.2913		-50.0121	-38.8733				53.2798	109.522		112.256	55.0187
	-42.5524	-49.432		-53.4117	-39.6284				45.7337	129.59		84.647	61.0849
	-40.8155	-47.6945		-56.7532	-40.5529				66.4911	133.879		79.9997	50.9913
	-42.9633	-41.4768		-48.3464	-41.8712				56.9049	129.589		60.8396	55.1979
	-48.305	-39.3756		-49.6478	-38.7306				60.4625	142.911		57.6975	52.2594
	-39.1461	-36.0321		-43.2249	-37.3911				67.2554	122.992		46.0002	47.2154
	-38.4512	-47.0505		-46.9839	-37.4119				58.0846	135.822		61.6366	48.3822
	-43.7769	-46.9696		-40.638	-40.5617				58.466	171.822		56.4829	51.7372
	-41.6929	-45.9729		-43.7215	-38.9137				65.3318	211.727		54.4805	47.7429
	-40.026	-53.5005		-43.0921	-49.517				54.801	266.339		50.7233	63.5269
	-38.5744	-53.9774		-38.1117	-45.7311				54.5768	328.92		55.3691	61.0147
	-36.0043	-51.7586		-45.0441	-39.8641				57.5593	373.454		46.9229	54.4917
	-40.9678	-62.0757		-46.2074	-44.6068				45.7981	411.752		59.429	66.216
	-43.8835	-65.7573		-39.1278	-38.9126				62.4908	434.066		74.0359	68.0476
	-32.9111	-48.0707		-45.8229	-33.8564				67.7949	62.4958		45.0449	52.6964
	-34.9243	-43.665		-48.2679	-37.9061				60.7646	60.4676		55.5255	58.6546
	-42.5596	-48.9377		-52.4346	-34.2832				56.0488	55.5667		48.9129	45.7659
	-32.7193	-54.5943		-56.3835	-44.637				47.6917	55.8478		47.9002	49.388
	-47.808	-59.4952		-56.4624	-43.2529				58.488	52.7896		52.0198	48.0664
	-40.6333	-53.3212		-60.1929	-42.6485				51.2332	54.3454		57.4604	42.0946
	-37.4755	-61.6846		-58.4712	-44.7289				49.1653	51.3033		48.0824	51.7805
	-32.5557	-58.6678		-61.3797	-44.411				53.8639	59.0809		62.3267	52.574
	-41.4459	-65.8793		-64.5264	-41.6163				56.2843	49.106		52.6055	65.6877
	-37.1812	-63.8314		-61.8474	-38.5348				42.5613	54.8554		66.4695	53.1293
	-39.326	-61.3751		-60.3242	-43.5416				60.1848	51.7003		58.1269	53.9357
	-36.2312	-60.8279		-55.8451	-40.5243				55.8976	55.305		52.9569	68.298
	-43.8263	-66.322		-59.515	-40.5106				56.0975	57.9661		59.9702	60.8304
	-40.4555	-63.4081		-59.1721	-38.6862				70.5202	60.6733		53.6874	62.6034
	-40.1492	-58.7128		-58.625	-41.5377				62.6715	66.7941		50.4376	58.3962
	-42.8388	-61.4675		-59.0549	-45.0904				62.2235	53.5024		46.6233	55.461
	-40.2233	-64.8657		-56.4118	-47.8095				70.7431	57.1026		52.0426	53.233
	-38.4944	-68.5621		-64.4167	-41.9495				63.094	64.9017		59.4644	55.0216
	-43.4272	-70.2558		-65.1799	-34.9077				69.2186	51.0753		67.7345	52.5708
	-44.8838	-71.0548		-61.534	-49.1239				68.1399	57.316		66.0015	56.8967
	-41.7269	-70.3459		-61.5782	-42.9186				55.8902	43.1332		57.1065	62.669
	-40.8426	-73.4703		-64.6483	-40.8956				64.5259	60.1665		58.939	67.7199
	-42.7275	-75.5362		-66.4277	-44.2585				63.5823	52.5087		60.2518	68.5244
		Subject 4	Beta ERD	(bipolar)						Subject 4	Beta ERS	(bipolar)					Subject 4	Mu ERD	(bipolar)
Left			Right					Left			Right					Left			Right
	C3-Cz	C3-Cz		Cz-C4	Cz-C4				C3-Cz	C3-Cz		Cz-C4	Cz-C4				C3-Cz	C3-Cz		Cz-C4	Cz-C4
	-43.8315	-41.6846		-46.6292	-37.8597				59.8108	51.0174		84.7743	56.0221				-41.9732	-45.2317		-58.1948	-44.693
	-35.283	-40.9654		-45.0378	-44.7345				63.0688	46.8713		63.0822	62.7216				-39.2735	-48.1058		-53.2614	-52.6947
	-37.8118	-39.8012		-40.4326	-41.2484				60.9878	48.1428		64.3943	74.5872				-40.6228	-39.0215		-52.4098	-52.9068
	-37.6628	-37.1882		-39.4276	-46.7695				60.4487	52.6062		59.5823	59.5774				-36.5852	-47.2318		-51.7967	-50.5497
	-40.4881	-31.8462		-42.9631	-40.9394				47.3634	42.5333		54.376	77.1353				-41.5217	-45.1622		-46.0487	-44.1246
	-44.2698	-39.4492		-40.4765	-47.883				76.3349	52.8122		56.3456	77.9105				-37.5862	-41.1463		-47.0944	-39.5649
	-40.8315	-36.9041		-44.1394	-38.0665				57.4931	47.8433		64.8066	54.122				-50.0215	-43.2961		-53.026	-49.5098
	-41.8313	-43.3721		-47.3537	-39.6164				73.0909	61.9185		53.597	59.8502				-52.4193	-45.48		-52.1285	-50.4935
	-44.7977	-34.3666		-41.7519	-43.2635				72.8797	49.0268		70.0777	50.237				-53.4939	-48.1053		-48.1335	-56.0591
	-42.558	-37.7653		-38.288	-37.0656				66.3915	57.666		63.1152	51.6444				-50.0125	-49.5619		-49.6143	-50.6263
	-38.1443	-40.7881		-43.5495	-40.7753				59.2616	62.0965		76.9912	45.5821				-48.9984	-48.9618		-49.5851	-46.5756
	-41.3848	-39.7767		-42.8358	-40.3312				56.3946	59.13		78.1371	61.3636				-48.4688	-40.2129		-48.2445	-48.4905
	-40.7115	-41.756		-43.5065	-40.6479				53.2232	58.0114		82.5576	49.1749				-47.95	-44.9122		-47.3508	-53.2395
	-43.8205	-42.5881		-44.0554	-40.8483				51.1547	63.2409		83.9488	45.1991				-51.2438	-47.9041		-49.5545	-54.4551
	-43.6576	-39.8412		-45.6843	-36.8677				50.8975	52.1722		62.6075	52.8612				-49.5885	-49.0027		-38.748	-47.1091
	-43.6818	-42.8995		-44.7637	-37.5668				43.7232	50.2361		56.7533	54.2622				-46.1619	-43.7241		-38.9252	-51.2152
	-39.1277	-38.1543		-41.8414	-36.8022				80.0546	53.382		57.1133	52.7586				-46.622	-47.4155		-36.7146	-49.5011
	-40.908	-40.355		-50.2714	-39.4324				67.1777	51.978		71.371	51.7322				-37.3258	-39.0148		-43.656	-42.8253
	-45.0942	-34.8265		-43.1393	-39.8948				56.0557	43.4396		67.6193	48.7643				-42.9864	-37.7623		-50.7916	-41.0106
	-47.0547	-39.9531		-40.1892	-38.0395				64.5444	49.4422		69.1212	65.1409				-42.2828	-35.4008		-44.4701	-40.701
	-39.5411	-39.135		-46.4811	-39.8418				66.5454	69.3039		59.0591	44.4738				-45.1635	-42.9262		-46.4229	-35.9657
	-40.2953	-38.3497		-39.4306	-41.6205				66.6628	61.8663		49.2542	56.4659				-45.9653	-39.2611		-46.6659	-39.4293
	-41.183	-38.675		-37.936	-41.0668				58.9465	65.562		55.818	51.7				-47.877	-39.5637		-48.2539	-36.2656
	-41.8098	-46.2789		-44.6705	-47.541				82.0492	52.6144		53.1811	60.9789				-41.8676	-43.2389		-45.146	-34.7277
	-47.642	-50.3891		-41.8066	-42.6369				75.1567	72.7195		58.6977	59.4545
	-42.5547	-48.5466		-42.2395	-44.8455				73.196	112.268		50.9604	60.344
	-35.6516	-52.0391		-45.6603	-46.5913				79.7436	180.789		59.3055	59.8219
	-49.2155	-51.1408		-43.0691	-39.0268				73.1698	207.208		55.3437	57.8993
	-47.0791	-54.4552		-46.3756	-48.4275				77.2608	214.278		57.8618	62.9912
	-43.2595	-59.9949		-44.1286	-48.4299				80.4576	219.08		56.4149	52.3727
	-43.1006	-51.3271		-45.9164	-40.3976				79.7446	188.445		48.3313	49.2373
	-44.749	-52.7465		-45.5526	-39.7898				76.1079	146.207		57.545	58.7246
	-49.6256	-49.4088		-38.207	-44.8763				81.3219	110.417		47.4496	61.9495
	-43.1044	-46.8955		-36.4773	-42.3924				100.313	88.6412		63.007	60.5096
	-40.46	-49.9296		-39.1055	-37.8079				105.288	93.1461		51.1636	63.1594
	-44.4426	-45.4841		-43.1232	-46.5523				104.905	87.7374		73.8534	69.8253
	-46.3539	-52.629		-45.3427	-43.7971				131.435	97.83		57.1449	46.2347
	-48.4966	-50.9882		-40.9171	-43.0128				116.581	94.2032		76.1064	55.4667
	-46.5002	-52.3356		-44.851	-43.3474				109.034	86.4784		76.8517	60.0916
	-52.8489	-52.8937		-39.9289	-40.8198				102.108	79.6251		69.2427	55.158
	-52.2878	-46.4504		-43.6124	-38.7517				109.791	86.2458		77.579	49.6451
	-53.6076	-51.33		-44.0456	-40.165				126.192	107.02		65.3204	72.9283
	-51.9401	-52.841		-44.5233	-43.7455				124.364	116.065		63.3273	70.8726
	-47.6702	-56.1878		-44.4712	-52.2864				122.985	116.982		69.3016	93.327
	-52.9387	-55.4049		-44.1237	-47.9215				109.693	113.152		80.1364	93.6561
	-43.6885	-58.7651		-44.0416	-45.8278				117.618	82.7588		79.7588	102.722
	-42.1543	-44.5437		-36.2731	-42.6751				80.6175	52.8471		75.8856	47.4141
	-36.804	-46.7275		-42.2235	-39.4818				94.0127	57.3496		76.3974	55.0103
	-36.5856	-53.2352		-44.6319	-39.1597				124.851	75.3035		78.3135	47.5059
	-42.5169	-34.7888		-42.9243	-41.1734				135.365	59.2398		69.7924	53.9678
	-45.5483	-44.9737		-46.2765	-40.2356				138.908	70.1604		80.1516	45.9485
	-42.3224	-45.8877		-39.1262	-40.6537				171.65	57.2315		64.6462	52.9884
	-52.3888	-45.6947		-41.2101	-40.0318				153.159	50.4217		55.1343	55.5707
	-40.8908	-39.8527		-39.4693	-37.5642				175.426	60.2186		48.221	44.4438
	-42.313	-46.7283		-44.6957	-39.9062				167.133	47.9534		57.0847	45.4992
	-46.308	-47.7655		-45.6207	-43.7647				156.526	57.5703		58.6021	44.5891
	-48.7578	-38.7577		-42.5497	-44.6712				123.452	52.5243		57.5016	52.5449
	-48.202	-40.5978		-40.5597	-41.896				104.328	49.183		62.6592	56.887
	-47.4253	-35.256		-38.0592	-44.2138				96.4168	46.4107		48.6599	51.3922
	-55.7522	-41.7519		-39.9574	-45.461				95.9148	46.6206		55.8294	57.524
	-46.7047	-42.8787		-44.9352	-37.7818				66.3129	67.346		64.423	56.6417
	-49.5183	-35.8053		-36.8805	-36.6056				49.5844	47.6191		57.2688	57.1059
	-48.6117	-41.5845		-44.6782	-44.7461				70.4969	53.0185		60.6217	41.174
	-44.5253	-42.7596		-42.0227	-41.6097				63.9964	55.734		67.6547	59.0677
	-46.5714	-36.1531		-43.3168	-39.8331				50.6582	48.6239		57.6079	62.5928
	-43.0676	-35.9597		-41.8377	-40.6001				61.2762	41.5733		53.231	58.6414
	-49.9998	-43.4439		-40.5053	-43.7043				46.6849	52.5606		71.6374	55.739
	-48.5042	-40.6925		-38.4973	-44.5146				54.0857	53.3975		53.7604	63.849
	-50.1011	-42.4704		-42.2193	-41.3945				55.6545	59.8381		75.6602	51.2554
	-41.6349	-37.8199		-42.9974	-38.9195				45.8102	49.3013		63.4073	60.2075
	-30.6973	-43.4108		-41.9441	-36.8692				45.9138	67.7249		52.0032	47.2285
	-32.9042	-46.3274		-39.0006	-37.3833				46.9009	76.5917		53.7036	48.5676
	-40.2638	-44.1576		-45.032	-36.8313				47.8541	61.5347		62.2464	53.3027
	-43.8186	-42.3468		-50.0114	-41.1095				46.1572	54.4211		61.249	54.4254
	-41.4693	-45.606		-46.4556	-38.4353				47.4881	65.8302		60.2825	62.6532
	-40.8531	-38.4277		-48.9895	-44.7926				53.6395	68.5861		62.3395	60.8254
	-36.8045	-37.9933		-38.9537	-42.7039				39.3881	58.8487		65.0742	60.0374
	-46.2218	-39.3591		-44.5265	-41.5244				51.0875	70.2367		61.4417	56.8836
	-35.6548	-49.3619		-44.5241	-46.8253				53.609	73.3728		70.9188	51.6915
	-38.3397	-44.4842		-48.2521	-39.0012				46.1162	59.8369		82.7702	54.0941
	-43.3562	-50.0983		-44.861	-39.9718				45.7678	60.3402		96.7289	49.4803
	-31.7895	-48.6103		-41.7125	-38.3847				47.0688	77.8412		77.481	48.8937
	-40.8998	-54.7985		-40.7919	-41.0802				57.9803	104.06		92.1406	53.5429
	-43.6142	-45.9772		-51.4442	-38.9675				62.0606	113.486		97.8626	48.7534
	-37.9587	-47.0085		-40.6842	-37.5485				57.4918	144.095		91.8545	65.788
	-38.4755	-49.965		-42.7581	-42.3454				73.4087	146.784		86.9615	62.4277
	-45.7326	-52.1629		-42.5107	-43.6281				66.7209	129.022		72.0989	60.2266
	-39.4356	-48.9504		-45.9165	-40.4465				63.272	127.504		69.8325	54.6686
	-41.1169	-47.6048		-43.4861	-41.4105				63.4417	112.28		70.2568	57.4837
	-40.7832	-48.7279		-39.324	-37.0848				74.6945	119.58		73.7162	50.2604
	-39.1412	-52.3849		-47.2933	-34.8756				54.7806	104.63		55.8759	53.1571
	-39.3601	-43.4018		-47.0966	-35.4742				60.1127	100.073		63.1738	64.8344
		Subject 5	Beta ERD	(bipolar)						Subject 5	Beta ERS	(bipolar)					Subject 5	Mu ERD	(bipolar)
Left			Right					Left			Right					Left			Right
	C3-Cz	C3-Cz		Cz-C4	Cz-C4				C3-Cz	C3-Cz		Cz-C4	Cz-C4				C3-Cz	C3-Cz		Cz-C4	Cz-C4
	-44.0764	-37.9028		-43.2207	-37.9821				55.4469	43.2051		48.4293	55.0604				-49.983	-44.3393		-43.2791	-46.8534
	-49.9284	-38.7928		-47.3526	-42.3529				58.3063	49.5505		49.7721	54.96				-48.8729	-42.0547		-48.2308	-54.6938
	-43.1596	-38.7181		-41.4662	-41.7298				50.0569	50.8791		60.9609	75.5367				-49.9244	-43.7424		-41.2046	-51.4853
	-40.0938	-35.4888		-48.7416	-45.7253				42.6316	61.8927		75.3415	55.5667				-42.8781	-48.509		-48.2318	-53.0222
	-41.6668	-36.605		-42.4103	-43.3557				53.3775	55.6173		67.3408	63.0497				-50.2019	-32.7469		-49.8991	-46.8028
	-44.6327	-45.685		-37.7142	-46.0535				45.7526	47.6503		76.2491	57.7602				-45.8918	-39.6257		-55.4884	-45.1325
	-40.5732	-40.0705		-41.307	-48.9124				51.2017	43.1452		83.4518	46.5154				-43.3976	-46.1282		-33.7984	-52.2759
	-42.6606	-46.9396		-41.3775	-42.9513				42.1192	52.013		72.3876	62.4454				-36.6294	-39.8174		-38.9597	-57.5633
	-49.084	-44.6385		-37.4231	-40.2819				46.5217	42.5898		54.949	40.2428				-44.7964	-47.2112		-40.5287	-57.2063
	-49.7387	-41.3535		-40.356	-44.8187				58.408	58.6225		59.9649	44.5969				-33.3534	-47.8193		-37.3609	-55.1756
	-45.8565	-50.9247		-37.2021	-40.0028				60.9585	56.1335		49.5853	66.35				-37.8325	-38.7969		-40.6792	-49.6658
	-47.7798	-43.0858		-43.1336	-38.1407				64.7207	58.1102		60.3522	56.2024				-43.0373	-42.86		-37.4168	-41.2761
	-46.2361	-44.0927		-40.3249	-41.6776				47.8852	39.1278		50.7919	54.075				-39.8758	-43.3298		-46.8815	-49.6593
	-55.1694	-42.8622		-38.3534	-41.0773				48.5775	47.6724		46.746	61.0651				-47.7524	-38.2648		-43.9744	-46.3529
	-53.0858	-38.7237		-41.7894	-37.4922				52.4237	51.4591		53.3166	63.2216				-46.2435	-43.133		-43.9623	-49.2551
	-51.5224	-42.835		-43.4489	-37.8051				68.3723	61.9602		49.1503	54.2573				-47.2747	-47.7191		-45.5818	-39.9247
	-51.2276	-40.2169		-38.4853	-39.1027				54.8519	40.5854		42.7018	54.4999				-45.1387	-44.5143		-35.0478	-48.0129
	-53.4856	-47.0202		-37.5805	-41.763				57.1678	53.4661		43.8747	51.5739				-48.327	-40.4666		-39.7069	-39.2586
	-56.6555	-52.0963		-42.0165	-39.9811				58.0323	45.33		53.6101	49.4785				-42.9908	-38.3359		-48.6391	-43.7824
	-47.1019	-42.9254		-39.6556	-45.3399				62.2213	49.7171		49.8436	45.6036				-41.794	-43.6382		-47.9866	-41.3926
	-60.039	-44.3643		-38.5531	-40.9334				48.0461	59.8315		57.6674	43.4648				-39.8158	-42.7096		-41.3539	-40.7272
	-51.7526	-43.8991		-42.7847	-40.5449				48.5494	52.3882		51.0129	45.3187				-46.8203	-45.8409		-44.4468	-45.5602
	-55.4571	-50.4031		-42.5113	-36.9408				46.7923	50.3162		39.1458	50.9946				-46.1819	-37.6395		-46.2794	-39.2538
	-45.6792	-54.2029		-50.1334	-43.1178				108.432	54.0562		70.5499	67.5358				-47.4209	-38.404		-44.1028	-40.3392
	-43.5923	-48.9317		-51.7746	-52.0359				85.5816	53.9287		68.0736	54.1398
	-40.7831	-41.7143		-50.2783	-51.3952				85.2701	60.141		74.2832	67.7405
	-49.1454	-47.8193		-51.1966	-56.591				62.6512	41.1625		66.6739	55.229
	-45.1781	-51.8752		-50.487	-53.7833				77.6817	50.7367		70.7219	56.861
	-48.6448	-50.8014		-58.0547	-48.7982				67.8508	57.5646		63.3442	73.0058
	-46.8404	-51.5427		-55.4746	-44.227				59.1047	47.5689		67.4033	73.9438
	-45.7724	-46.8357		-50.8302	-41.1437				69.935	48.471		57.2189	61.1258
	-45.5127	-53.7487		-45.9973	-39.4607				47.4117	65.346		52.9212	62.295
	-38.5938	-57.6449		-44.9218	-38.8694				77.4657	53.8211		68.3071	55.3633
	-39.2238	-57.4116		-49.2982	-42.5516				65.8862	52.3804		50.1065	48.5311
	-42.9143	-66.4743		-48.1621	-38.1012				62.9602	62.3845		50.5152	43.0292
	-49.4267	-61.3038		-45.9619	-35.9516				121.02	49.1629		59.7783	64.161
	-52.5372	-65.9039		-50.3618	-38.0215				138.299	44.8185		56.626	67.3246
	-45.7161	-65.2506		-48.9091	-39.6814				170.277	46.5168		54.5044	74.2952
	-45.2874	-65.9693		-44.7198	-43.1486				209.173	44.7778		47.2375	78.4995
	-47.3962	-65.4459		-47.7325	-44.03				239.084	53.9677		54.4231	70.0058
	-50.9998	-67.6475		-42.3643	-32.72				241.418	44.9182		55.2452	72.9938
	-47.4407	-60.8328		-41.0192	-39.5611				213.91	46.066		51.4765	62.9659
	-50.4481	-63.1206		-43.5053	-41.2145				212.196	49.1579		46.0241	76.2021
	-45.8708	-52.4353		-48.8595	-31.7175				168.277	47.5538		54.0633	77.7004
	-51.1435	-61.5914		-45.0696	-40.625				146.418	54.9569		54.2826	55.9481
	-48.7471	-59.7381		-49.4107	-40.7653				126.541	34.6305		43.1166	59.1795
	-47.4451	-42.8735		-44.4023	-38.5559				44.9739	50.7		69.7328	68.1558
	-42.7898	-38.3957		-41.8657	-41.7275				52.8642	56.8498		61.7696	60.7809
	-40.1918	-41.4125		-45.9862	-43.4439				67.0569	48.8887		55.7944	51.9298
	-39.4162	-36.4739		-46.381	-41.3157				62.3561	52.6641		56.4116	44.0334
	-45.5164	-35.4335		-45.2667	-31.0134				54.9134	58.4309		57.6033	53.2849
	-44.8532	-38.5257		-37.6051	-45.1382				62.8317	60.2416		55.5774	48.6482
	-46.6427	-36.3162		-45.1101	-41.195				64.2061	62.429		47.7187	73.0113
	-45.6767	-37.9049		-34.4676	-43.3694				63.1503	55.9581		53.6823	68.3216
	-41.9353	-41.5091		-39.8784	-44.8654				72.3745	55.8973		57.0275	53.6271
	-44.9017	-45.3326		-42.1265	-47.8937				69.3223	63.3184		46.8171	55.8671
	-52.8125	-43.4029		-42.608	-39.5094				64.2357	83.6437		37.7893	53.4855
	-45.0922	-46.2448		-46.2872	-37.9949				70.4888	56.2897		34.7239	53.5685
	-55.4885	-43.055		-43.8384	-37.827				71.7306	70.4777		50.2458	62.8794
	-50.342	-46.8269		-42.7191	-39.1703				83.052	69.642		46.7352	45.2532
	-50.6752	-47.5896		-44.4135	-35.4999				79.5672	78.075		45.931	51.6703
	-48.0175	-44.5797		-41.8034	-41.5588				61.6204	87.3971		53.8761	58.2516
	-51.1832	-50.7251		-38.9028	-43.5107				66.2023	92.4358		63.6391	52.6159
	-48.2503	-41.8275		-44.8857	-38.9623				78.9774	77.0226		61.5727	60.1559
	-50.9846	-47.2547		-36.0312	-42.5239				66.1537	99.3851		65.8638	50.4719
	-51.5332	-44.6026		-39.6251	-46.5963				75.4521	76.1017		56.7731	54.344
	-52.4674	-48.5256		-40.6611	-43.2228				70.8373	81.7381		64.5515	57.6252
	-49.4369	-46.3163		-37.7197	-43.0203				61.5232	77.1904		59.4266	54.9507
	-56.4647	-50.2704		-41.17	-42.947				69.2014	57.2104		47.4517	59.0484
	-41.3998	-39.3303		-44.2704	-32.4847				55.3052	52.3975		44.3965	40.9192
	-41.9762	-39.6768		-41.1865	-41.7081				51.0969	40.8623		40.7934	46.0533
	-46.519	-37.5162		-41.0795	-38.0341				51.0681	39.7964		48.3054	49.1756
	-48.9602	-41.3252		-40.1529	-38.3682				43.1316	43.7944		53.995	45.0324
	-45.2904	-46.0058		-45.3679	-38.0748				51.105	49.3238		42.6087	52.3155
	-49.3243	-42.8538		-41.088	-41.7902				50.9476	43.0238		44.8797	49.0994
	-44.9513	-40.4645		-30.3623	-34.345				49.3311	51.9548		53.0698	50.6465
	-42.4849	-48.106		-35.4155	-35.1385				51.0341	48.801		51.9731	56.6387
	-42.2699	-43.2416		-37.7792	-49.72				49.2582	53.8834		49.4777	47.6902
	-40.707	-46.6439		-38.6678	-43.3954				44.6586	55.3014		61.3101	53.9349
	-53.6339	-40.3018		-40.287	-41.1558				47.1012	63.9457		57.235	61.9478
	-44.0001	-43.3325		-38.5279	-38.3507				53.103	57.4502		65.6794	52.8198
	-43.5566	-42.8359		-43.0937	-45.0966				47.1487	55.3006		59.6524	53.1231
	-48.4279	-41.6154		-40.4816	-39.8323				54.4503	47.2213		69.5172	48.5625
	-55.4154	-41.5777		-38.8742	-43.4094				47.4932	50.3526		51.3768	45.6403
	-50.767	-48.4204		-39.5397	-42.7043				54.8962	44.8898		52.7116	42.841
	-49.5318	-40.1639		-39.9704	-38.6186				58.2351	54.5105		55.6722	51.0815
	-53.7071	-54.1481		-37.5157	-36.5404				52.3842	51.6973		59.0029	42.5875
	-51.6377	-48.0423		-34.8592	-44.6641				61.3014	44.4149		58.5342	50.0302
	-58.3663	-55.1143		-43.9788	-38.1853				48.1326	40.5871		69.8232	54.5734
	-53.1395	-53.0415		-40.0898	-46.4084				53.0015	44.1321		71.0355	44.6812
	-53.5148	-50.1776		-41.8732	-44.563				51.7839	53.3587		65.8276	52.4624
	-56.0877	-49.5546		-44.2561	-41.7451				48.9766	45.1156		56.065	53.4712
		Subject 6	Beta ERD	(bipolar)						Subject 6	Beta ERS	(bipolar)					Subject 6	Mu ERD	(bipolar)
Left			Right					Left			Right					Left			Right
	C3-Cz	C3-Cz		Cz-C4	Cz-C4				C3-Cz	C3-Cz		Cz-C4	Cz-C4				C3-Cz	C3-Cz		Cz-C4	Cz-C4
	-58.3651	-49.1757		-46.638	-38.453				80.5005	54.8129		73.8177	57.6071				-49.7874	-49.9278		-43.5897	-48.3803
	-62.2553	-48.7092		-42.2808	-37.9493				115.65	51.6938		91.6439	50.2762				-56.929	-51.2646		-57.0626	-44.7812
	-65.3996	-42.0019		-41.7685	-41.7147				134.692	45.5234		67.9144	52.2489				-51.5258	-53.3332		-49.7265	-43.707
	-68.217	-44.0902		-50.3048	-45.0992				131.76	52.481		75.1733	60.3587				-53.4865	-48.876		-50.141	-44.9129
	-70.9335	-44.0001		-47.4444	-46.2491				135.096	42.2757		63.3336	57.9146				-49.5236	-51.3733		-55.7718	-48.4557
	-74.1787	-46.7526		-40.568	-45.2025				135.466	55.7113		62.0224	76.3932				-45.2151	-57.7161		-48.216	-47.5866
	-68.6209	-43.9543		-40.786	-49.9389				130.6	53.9063		61.4188	59.2609				-50.6926	-37.2151		-59.7149	-42.5924
	-70.0988	-44.393		-35.5294	-50.4365				119.62	62.3973		55.7518	66.396				-50.0869	-37.2112		-58.7917	-45.5169
	-71.6421	-42.614		-36.8783	-50.4729				117.725	75.7931		55.7567	53.8126				-40.9052	-39.6802		-63.4439	-40.9578
	-69.63	-48.2785		-34.6624	-47.8489				128.149	74.2497		53.8068	60.6424				-43.8771	-38.4954		-64.3215	-45.9128
	-72.7584	-44.1975		-32.8131	-50.2389				119.582	75.8429		45.5601	62.088				-41.8229	-44.3627		-65.5709	-46.3424
	-70.9572	-46.813		-49.3516	-55.5053				124.968	73.4613		44.4004	50.8517				-39.0095	-42.9172		-69.3716	-38.8053
	-73.0385	-44.5903		-47.3944	-47.2259				128.957	63.2757		60.8032	52.172				-54.6048	-41.1225		-68.5819	-37.1317
	-72.4551	-46.9457		-44.6586	-52.6652				120.607	67.8304		46.4439	48.0813				-42.8695	-34.8725		-71.818	-40.8933
	-73.9987	-44.5542		-45.3776	-57.6253				119.974	58.5682		56.0263	56.105				-46.5749	-40.6185		-73.4224	-42.1996
	-71.4284	-42.3295		-41.363	-55.2384				121.79	70.7428		54.9631	54.165				-45.5975	-40.7227		-74.7636	-39.9286
	-72.4746	-47.605		-50.052	-52.3918				108.474	61.9634		47.013	62.5568				-40.5084	-50.3465		-68.2792	-37.9399
	-75.831	-45.7349		-49.8947	-55.9054				117.678	64.6452		54.1492	59.4181				-47.5756	-44.5152		-69.2855	-39.8034
	-71.0947	-51.1994		-47.7141	-56.0943				106.5	71.2631		49.922	46.4786				-52.7661	-46.6485		-65.783	-45.9753
	-70.1552	-48.6313		-52.3789	-57.0514				87.6306	50.0589		52.811	60.4808				-49.1965	-40.6109		-51.3077	-42.88
	-68.9906	-50.969		-60.4132	-53.307				75.2242	59.9383		57.3119	65.38				-53.0771	-43.0399		-47.2282	-47.0607
	-72.1211	-51.5545		-54.4335	-53.1453				62.4161	44.521		56.8305	55.196				-51.4056	-39.5523		-47.8109	-46.5151
	-72.4088	-55.2544		-51.7305	-59.4211				71.0368	56.8944		65.6522	54.3945				-47.0753	-44.5242		-43.8409	-42.6988
	-43.5546	-40.3817		-45.66	-42.0709				59.4743	106.124		135.326	58.266				-48.313	-42.8913		-46.7674	-48.0089
	-45.0538	-43.4345		-40.2025	-36.2776				75.3115	75.2112		166.86	67.6039
	-37.2517	-44.336		-45.6739	-41.7501				47.6248	80.5384		212.72	83.3638
	-34.7842	-37.5706		-40.7218	-45.144				67.4085	92.3245		255.338	74.8221
	-42.1631	-35.948		-44.0419	-43.5374				72.5366	118.516		270.308	72.8763
	-35.0519	-38.4001		-46.3682	-46.6998				81.3121	122.574		292.304	75.3673
	-37.853	-41.5947		-46.0646	-45.796				60.5524	124.82		289.453	70.3354
	-41.7409	-42.189		-37.765	-47.9533				60.2232	123.994		263.88	51.6852
	-41.5869	-38.9707		-39.7067	-41.9462				57.4174	133.974		217.677	50.286
	-41.0721	-41.2587		-41.9328	-40.3044				47.9416	158.193		167.221	42.3858
	-42.077	-38.368		-44.5015	-37.7077				43.7295	141.932		120.815	53.1665
	-39.4066	-38.3437		-42.9631	-38.1467				61.0496	192.688		109.477	56.0091
	-37.0647	-36.4539		-39.2702	-42.6248				52.3209	263.613		80.3882	45.3213
	-45.6552	-36.5371		-37.9813	-49.776				63.5029	295.674		81.7267	44.6623
	-39.3525	-41.4498		-37.5644	-41.742				61.3398	353.71		79.5607	63.4916
	-35.1738	-35.9154		-39.4892	-46.8413				69.7839	363.546		102.879	64.0328
	-35.3636	-40.8478		-44.8147	-40.9287				77.0116	319.543		135.434	60.4674
	-41.6281	-38.2996		-38.6037	-38.3615				52.6913	309.237		160.015	45.4954
	-39.5674	-41.6282		-37.8757	-39.1346				58.5497	274.001		173.324	49.0385
	-43.556	-42.2409		-38.3476	-37.4953				68.8271	220.49		184.185	47.8383
	-50.394	-41.0134		-41.4004	-39.9507				62.4055	166.841		191.427	37.8179
	-39.9896	-45.3138		-34.7863	-34.1733				67.3652	138.642		176.784	38.3844
	-43.2896	-41.5772		-39.7689	-40.7111				64.6796	107.031		165.096	50.1347
	-40.0754	-50.5839		-38.5801	-40.9336				60.5929	57.283		49.9268	69.8925
	-44.7246	-52.5692		-42.2622	-46.8051				66.4994	48.4332		65.3873	57.8284
	-42.8964	-55.879		-45.2023	-45.0073				52.4062	63.7186		76.1107	52.3559
	-47.3407	-53.5878		-37.9345	-47.8402				55.2011	54.5234		70.8322	71.8428
	-42.3033	-55.2126		-50.4155	-46.2663				48.676	52.922		59.6984	55.4785
	-46.8735	-54.4834		-43.8154	-46.0717				51.879	55.9916		53.7039	53.5286
	-41.3578	-54.8753		-43.8477	-43.7024				65.8684	64.182		57.3089	62.4873
	-43.2583	-64.7549		-55.0461	-44.1213				62.6703	61.115		50.7889	54.8532
	-44.0735	-59.3852		-44.7033	-42.9321				68.849	64.3221		49.0448	50.9545
	-39.5098	-54.25		-40.0425	-42.7977				76.7253	71.5826		56.2442	65.5194
	-39.6616	-57.7903		-38.911	-41.3373				62.5321	71.6173		52.8715	53.9972
	-38.3656	-65.1255		-38.4165	-48.4633				81.1014	67.3583		64.3216	44.3192
	-43.6521	-70.1677		-41.8202	-48.749				77.7697	54.5483		61.1231	55.9761
	-41.4204	-75.0823		-40.2613	-52.8023				79.1428	68.8769		53.8134	51.6505
	-46.2018	-74.2053		-50.361	-41.8805				86.1423	64.8569		52.4385	43.9887
	-49.6133	-80.2835		-43.9601	-47.8857				82.3498	68.3128		47.1904	51.7608
	-44.6725	-81.8636		-43.4099	-35.4699				79.3942	68.4958		59.2161	65.757
	-46.6883	-85.1837		-47.0795	-43.0059				85.8134	62.4858		65.4114	68.6473
	-44.9588	-85.327		-51.4919	-43.0701				88.069	66.9362		54.4928	81.9811
	-49.8368	-86.4543		-54.1416	-43.1871				86.0178	67.4292		61.5262	100.705
	-44.8496	-87.3667		-54.3516	-51.4351				91.7224	62.0253		53.99	110.064
	-42.0077	-88.3359		-53.1765	-47.3639				85.9726	75.2585		50.6938	111.836
	-44.6114	-86.9479		-62.3986	-48.4613				81.6908	62.8733		55.1637	96.702
	-47.6901	-40.9267		-43.8227	-42.8237				54.443	55.599		68.4616	53.7734
	-45.4255	-45.3754		-39.3762	-38.5961				55.0337	49.7756		61.8871	68.4078
	-45.5147	-43.1971		-46.4434	-41.3111				61.5559	63.2687		59.8571	71.2046
	-47.4937	-42.7272		-44.3979	-38.1985				68.3336	72.9317		66.7676	48.4597
	-40.8539	-41.4678		-43.7131	-45.6025				76.7522	58.2747		53.9643	57.4626
	-38.9513	-38.5436		-38.5262	-43.4426				68.0725	57.4075		55.2111	49.8779
	-44.0868	-44.3568		-46.6566	-45.763				83.4926	55.0627		46.0555	45.6183
	-53.4262	-36.6772		-45.3192	-42.1836				58.0239	56.2716		53.3179	60.5873
	-46.6131	-45.4055		-42.9829	-48.7237				54.8812	62.6692		53.4537	53.1119
	-50.8883	-40.3242		-35.0346	-45.3557				49.7683	51.9421		40.7872	63.7292
	-51.4171	-38.7853		-37.2627	-47.9638				60.8403	53.4246		61.4294	51.3205
	-54.2201	-40.5503		-39.1482	-42.9659				57.2336	52.6598		46.8134	57.0807
	-54.9458	-45.3831		-38.6362	-42.5249				95.034	59.0431		48.7567	48.7458
	-54.9516	-43.1191		-40.9854	-44.3047				115.491	63.6812		39.6832	54.6232
	-63.9296	-41.2953		-34.6886	-39.96				157.056	71.0874		46.6459	54.951
	-60.0403	-41.7394		-38.0834	-47.5535				192.771	83.6418		39.4977	46.564
	-62.488	-42.3246		-36.3528	-38.326				191.74	64.4557		44.6139	54.222
	-65.6417	-48.1858		-33.5135	-41.3021				183.153	62.1401		49.7728	53.4619
	-66.0444	-35.8759		-33.8304	-44.7618				157.468	72.0752		52.0187	63.1141
	-65.8938	-46.8147		-32.9237	-42.51				136.478	84.6817		50.5544	65.2498
	-63.0542	-33.3585		-38.4518	-46.2604				102.176	69.497		52.4198	62.3372
	-63.6791	-39.6144		-36.8291	-49.4028				78.671	73.0933		59.4891	51.4295
	-67.8599	-38.8279		-40.9899	-44.7625				77.7333	74.4612		57.2234	62.1933
		Subject 7	Beta ERD	(bipolar)						Subject 7	Beta ERS	(bipolar)					Subject 7	Mu ERD	(bipolar)
Left			Right					Left			Right					Left			Right
	C3-Cz	C3-Cz		Cz-C4	Cz-C4				C3-Cz	C3-Cz		Cz-C4	Cz-C4				C3-Cz	C3-Cz		Cz-C4	Cz-C4
	-45.0639	-41.1498		-46.3239	-50.5048				93.65	148.33		62.298	54.8051				-39.1896	-43.3392		-42.814	-51.1686
	-46.2091	-47.6656		-48.829	-43.0728				86.7466	157.604		76.2461	52.0232				-32.3953	-50.7473		-44.6958	-39.1427
	-48.3433	-46.0667		-50.2468	-45.3462				90.0365	136.756		86.6486	54.6092				-39.8043	-52.3132		-43.3035	-48.912
	-46.4325	-51.3676		-45.2439	-39.6421				85.6934	144.257		68.7479	60.8499				-38.4497	-58.1291		-43.5463	-38.1035
	-44.8705	-51.1637		-43.2717	-42.8242				56.3274	131.111		66.6447	64.7643				-47.567	-50.0679		-41.5083	-44.7798
	-40.6729	-43.8221		-43.6077	-41.8729				62.9588	123.398		52.5199	59.8845				-47.9541	-53.6005		-43.578	-43.7595
	-37.1799	-38.5648		-49.9525	-43.0565				70.156	106.902		62.2606	66.1035				-47.9999	-57.086		-37.7036	-62.6201
	-47.9176	-42.8317		-48.3758	-46.668				43.9458	107.254		48.6237	52.4581				-38.6158	-62.1193		-43.5314	-56.2358
	-43.9614	-44.5281		-52.1216	-47.3589				57.1819	109.311		51.7432	69.3378				-36.892	-59.3757		-43.2248	-53.4916
	-43.8635	-46.7678		-59.2303	-41.0958				54.907	106.684		49.9546	58.6516				-40.1732	-67.412		-54.7166	-51.7208
	-45.0039	-48.128		-51.9718	-43.5017				54.519	106.458		54.3647	62.4222				-40.7423	-71.1643		-58.7789	-52.3791
	-45.779	-55.0275		-53.6297	-42.3125				70.7661	90.8279		78.1089	47.0284				-41.7019	-69.785		-56.2755	-48.6095
	-37.3773	-54.923		-53.4266	-42.3304				53.6898	65.0376		113.774	42.8052				-55.9031	-70.1858		-55.5936	-60.9235
	-39.641	-56.3688		-53.2841	-38.0988				53.9755	80.0616		120.115	41.2697				-60.2394	-73.9478		-53.4392	-51.9886
	-45.1668	-62.3934		-53.0083	-45.0214				52.094	111.98		158.021	45.7627				-53.1694	-71.2507		-58.6043	-52.1989
	-46.7245	-58.7667		-52.6567	-39.0469				47.7384	68.6752		172.892	52.7971				-44.9615	-66.1368		-56.5714	-48.3762
	-39.978	-61.1731		-50.1005	-38.5339				48.0363	64.0815		174.039	52.5017				-46.7085	-53.4914		-53.4123	-39.4365
	-44.9672	-59.2832		-48.8615	-36.7156				63.7262	80.3579		180.928	46.5427				-48.062	-58.6783		-45.7628	-41.464
	-39.2349	-60.3421		-47.9768	-40.9616				48.7544	88.3702		180.999	49.6877				-49.0591	-52.7634		-42.5521	-48.6186
	-39.2004	-65.6469		-47.7835	-41.0772				54.2356	94.2035		180.844	46.912				-47.0556	-51.8875		-50.4288	-37.0446
	-41.5566	-63.1854		-41.3441	-45.0847				55.1611	108.083		176.694	50.8242				-42.3772	-52.5774		-50.2806	-39.958
	-43.7595	-63.2507		-46.1811	-42.0628				49.5806	115.815		160.802	37.0665				-43.5991	-50.0945		-43.3566	-37.5822
	-44.5709	-61.8658		-48.006	-39.3546				58.8332	120.348		189.664	52.2008				-42.6972	-45.0763		-48.4461	-47.7971
	-44.3839	-36.1149		-49.2288	-49.5408				60.8399	51.3486		60.2001	59.5715				-39.2821	-47.6356		-36.1482	-38.8456
	-40.5941	-42.0743		-38.136	-43.6816				69.7367	61.6393		64.0903	43.7585
	-47.4984	-34.1601		-41.5199	-47.5437				65.6168	48.5882		61.0623	58.7312
	-41.6375	-45.5098		-35.0053	-41.9476				68.201	55.2525		54.1282	60.8093
	-37.4601	-41.2851		-45.2037	-39.6943				76.2994	57.4132		52.8901	50.4895
	-41.9006	-42.7077		-46.2944	-44.5352				66.7994	40.8952		68.824	59.7807
	-54.6342	-47.0306		-41.7045	-45.6684				52.1868	40.4509		62.8772	68.8073
	-50.5297	-42.3434		-43.7546	-46.5807				64.1853	44.804		64.3125	51.5709
	-57.1328	-44.6041		-40.259	-57.563				54.3909	45.4472		61.2011	50.0796
	-55.9383	-38.191		-39.4468	-55.9593				68.6299	42.5765		73.8728	48.2073
	-62.4336	-40.71		-43.8419	-59.7811				65.6221	40.0044		72.0521	52.9063
	-52.3149	-37.5597		-44.2862	-60.691				81.0267	53.29		57.9163	56.105
	-52.8088	-42.5521		-42.0511	-61.4691				89.5507	41.362		62.7687	51.4303
	-53.231	-43.7143		-42.6192	-59.5179				84.2365	49.3005		50.8797	56.8836
	-54.779	-44.4674		-42.8486	-59.7127				77.3242	48.8978		55.2905	55.456
	-48.1767	-50.1373		-41.2146	-55.7256				89.1723	44.0199		49.4914	43.4286
	-51.6314	-44.1569		-42.0021	-57.8829				82.5465	47.7489		47.6823	54.3087
	-49.9302	-44.5411		-42.8037	-59.893				80.0043	52.8459		42.3418	63.1085
	-49.4557	-43.2158		-37.0089	-61.4064				63.1321	50.7911		42.8602	53.0118
	-51.5047	-46.5859		-35.6781	-61.8099				60.7004	54.278		56.3452	55.3458
	-51.6518	-51.0913		-38.4853	-65.8885				60.3019	59.6118		52.5856	35.4123
	-56.8347	-49.415		-38.216	-72.1048				65.7431	52.7023		48.7208	44.4457
	-52.2425	-50.5283		-39.0669	-75.5428				54.1589	66.1052		50.421	52.8093
	-46.4942	-42.2566		-48.0158	-42.207				78.6178	98.2948		48.1735	67.8166
	-53.0341	-41.3271		-55.4672	-48.5836				70.4526	102.63		62.4182	54.6891
	-51.2435	-41.547		-53.6461	-53.1808				73.2805	109.757		60.5063	55.4448
	-49.5625	-49.1753		-55.8761	-52.9699				57.617	107.448		60.6621	59.0028
	-53.7546	-45.2804		-57.6658	-62.091				60.2562	101.027		88.6218	61.5579
	-50.7425	-42.6289		-60.6022	-60.2507				53.7445	96.2697		79.544	60.8425
	-44.0742	-46.3063		-54.7587	-59.9392				65.7663	125.939		66.7566	54.9274
	-43.4485	-46.6251		-52.4495	-65.4918				56.3798	162.769		80.3954	62.4122
	-42.3494	-45.4981		-54.1313	-67.1387				42.965	175.596		58.3748	40.987
	-45.6589	-43.1649		-52.6009	-71.8302				51.0443	200.429		63.218	47.8101
	-45.4981	-49.841		-57.9433	-70.9356				44.508	251.205		63.0844	50.1874
	-52.5527	-47.8271		-62.7853	-63.8588				58.1495	280.671		59.1035	45.4951
	-48.6136	-47.2477		-66.2326	-66.9599				53.2088	358.435		54.1509	50.12
	-48.0271	-48.4909		-68.5941	-68.6553				52.8542	404.527		48.1415	47.814
	-39.2829	-43.5622		-74.3535	-67.4966				41.174	498.43		67.4544	40.0625
	-48.8307	-47.5003		-76.5796	-68.0577				67.7634	542.161		70.9959	49.223
	-45.4636	-49.1798		-78.3724	-70.3912				52.0386	559.88		66.0303	53.9329
	-53.6043	-51.9771		-77.8321	-79.6388				62.438	560.122		86.5684	58.8188
	-52.4194	-52.6405		-79.6293	-71.9516				48.2376	542.102		68.4233	36.9636
	-48.7214	-56.8117		-74.7442	-71.1414				62.8813	525.101		74.5754	58.9223
	-53.2014	-56.0482		-71.9927	-70.409				59.9233	496.079		78.5879	48.1449
	-52.4295	-60.7017		-69.533	-73.4263				52.3261	515.846		88.158	53.5258
	-57.6249	-59.0825		-70.1057	-72.5806				68.555	476.081		91.2025	56.2932
	-47.5598	-43.9894		-47.6236	-42.7603				66.9854	51.088		71.2048	51.7474
	-46.7395	-49.4822		-50.4525	-43.5305				58.3619	51.2106		49.8926	48.2035
	-40.3222	-40.3696		-42.8208	-45.8151				54.5108	50.7135		58.5646	56.3706
	-46.242	-37.7981		-39.5993	-44.0402				57.4224	50.2358		47.0468	54.0629
	-47.7714	-44.406		-43.1091	-35.6434				63.5894	46.8697		49.1414	57.0468
	-42.1242	-49.1776		-45.8393	-42.8751				62.4258	52.2987		49.5227	60.876
	-41.7014	-50.6429		-48.5399	-46.0784				56.4477	48.5091		50.6879	62.6736
	-41.7068	-53.6807		-49.9416	-46.1664				59.2373	46.4954		57.708	54.8032
	-43.6562	-58.1448		-45.3364	-40.6556				58.9618	48.1473		47.0318	54.7745
	-41.8769	-54.3052		-50.2655	-42.0503				54.5396	50.2815		44.7215	59.4711
	-39.1666	-51.9469		-55.8452	-43.8925				70.0703	59.6336		46.7187	56.7492
	-44.5832	-58.4228		-58.5788	-42.1124				66.2937	47.9616		42.4685	44.2129
	-44.5396	-55.1049		-55.3291	-48.8895				62.1547	53.9943		54.1894	38.5625
	-47.6123	-59.0057		-55.8089	-46.9948				67.9902	49.2334		59.4708	46.0423
	-40.9849	-56.5861		-59.2032	-45.5493				58.1632	54.2839		60.2553	50.7416
	-38.6554	-58.2281		-57.7437	-43.2652				58.4258	60.6646		42.8957	46.6673
	-47.1083	-52.4832		-64.3526	-41.0204				57.2164	61.5129		57.0174	43.0768
	-37.3157	-56.4228		-68.5618	-41.0752				55.84	60.7421		50.2944	40.1371
	-40.3093	-54.5752		-67.3575	-40.5004				61.1462	51.3329		40.4116	43.5254
	-45.5833	-54.9535		-73.2345	-39.5349				55.0214	58.0148		45.8073	55.4435
	-37.1224	-52.3675		-72.5274	-45.6016				57.4268	50.4939		48.0252	45.8202
	-37.0344	-52.9016		-76.3278	-39.2195				53.4509	50.1323		48.5843	53.6199
	-41.226	-53.3813		-75.3097	-38.3002				64.5393	52.6608		37.9189	43.7373
		Subject 8	Beta ERD	(bipolar)						Subject 8	Beta ERS	(bipolar)					Subject 8	Mu ERD	(bipolar)
Left			Right					Left			Right					Left			Right
	C3-Cz	C3-Cz		Cz-C4	Cz-C4				C3-Cz	C3-Cz		Cz-C4	Cz-C4				C3-Cz	C3-Cz		Cz-C4	Cz-C4
	-45.9343	-39.4017		-39.58	-38.359				52.8845	65.7606		66.4437	49.8574				-40.3138	-42.1771		-36.6715	-37.1093
	-43.1649	-50.1813		-35.9685	-38.7679				52.7132	60.9539		54.1015	64.687				-40.1232	-44.9592		-44.5227	-38.366
	-47.6184	-44.9753		-40.5421	-33.8279				53.0464	52.7909		50.3505	56.9371				-44.6849	-49.4267		-36.4256	-43.9518
	-40.8911	-41.7943		-41.5122	-37.1607				56.5654	44.3629		40.8842	55.3962				-39.6054	-48.823		-44.9413	-43.6686
	-48.5859	-41.9907		-40.2633	-41.0213				58.0974	56.0199		48.4284	54.5828				-43.0751	-50.3193		-41.1481	-44.9686
	-42.5522	-43.7936		-43.9602	-46.4483				65.2636	52.5096		51.6461	54.2871				-40.7742	-47.5727		-44.64	-42.0743
	-38.8883	-43.8119		-37.4879	-43.5728				58.3835	62.3287		51.8259	59.678				-38.037	-41.8952		-39.0409	-46.4015
	-37.5467	-46.9026		-40.7573	-39.0849				77.1325	57.0726		51.8349	46.5201				-42.8652	-41.1827		-36.3928	-40.3584
	-46.929	-47.9389		-48.6896	-43.8719				64.4378	87.8886		50.2487	50.3909				-42.9027	-44.4123		-40.3758	-42.812
	-47.0689	-48.6073		-44.4054	-43.9106				71.0113	76.0163		48.7016	52.1504				-41.938	-39.7768		-41.2364	-46.075
	-45.015	-54.5831		-42.3192	-42.7959				63.0551	67.7576		49.6141	46.4376				-43.8939	-44.9788		-40.3034	-38.5631
	-50.2035	-44.5723		-47.5288	-36.0073				70.7503	79.2105		53.731	49.8153				-42.5949	-40.2092		-39.0303	-38.409
	-45.6936	-54.5057		-47.8896	-37.9737				62.7489	81.3273		51.1007	50.3678				-44.6313	-42.161		-44.5641	-42.799
	-44.8416	-50.8039		-44.5102	-43.3965				74.5611	84.4332		60.2571	53.3361				-42.9956	-45.8706		-44.0528	-49.8459
	-54.2283	-49.4203		-43.0693	-37.9794				80.2541	83.7902		63.4612	49.8319				-36.1002	-42.3375		-46.0486	-41.0169
	-51.215	-53.677		-42.3536	-35.5637				71.8175	93.0908		57.4349	43.0673				-41.0458	-47.9646		-40.432	-44.5291
	-49.7858	-50.6879		-42.919	-37.6313				76.0333	72.2548		49.8651	47.0231				-40.2545	-43.8046		-35.0615	-43.9252
	-53.797	-58.2442		-44.9693	-38.4625				74.911	77.6289		53.3947	46.7695				-34.849	-40.9128		-41.4669	-43.5122
	-54.6692	-51.4626		-41.3923	-38.1152				101.12	58.743		58.6759	62.1191				-36.6227	-43.4686		-46.5516	-43.395
	-58.8209	-43.6616		-43.758	-38.3817				102.627	75.211		53.868	51.0997				-43.5618	-39.3302		-44.4037	-41.3767
	-61.1074	-57.9009		-36.3317	-44.8213				82.1189	62.7047		43.6219	51.114				-37.3212	-34.2909		-40.4246	-41.1266
	-57.9232	-57.2087		-42.5215	-40.4137				90.0467	56.9612		49.2432	55.6196				-47.7746	-39.2694		-43.7183	-40.9572
	-56.8727	-58.4732		-39.7369	-35.7868				100.509	63.1171		40.7303	63.4676				-42.6904	-39.3638		-43.9667	-44.0785
	-47.858	-37.5421		-39.3244	-41.2879				135.395	68.4813		53.8311	60.6527				-38.3873	-36.3831		-48.8215	-40.282
	-51.7832	-40.4966		-40.5209	-41.8508				172.182	47.9688		59.2894	63.085
	-57.7015	-39.5375		-46.7616	-39.8777				195.581	52.4792		60.6779	64.19
	-56.4687	-44.2527		-46.9273	-45.9392				214.998	52.1475		48.0732	70.2802
	-58.2069	-46.8118		-46.0404	-41.6649				252.196	56.0837		62.63	58.1019
	-57.0657	-42.3612		-41.5559	-46.7277				229.529	68.6018		52.6518	63.268
	-60.2907	-43.6757		-42.1139	-41.3991				206.441	60.2297		64.951	67.0876
	-58.9288	-44.8095		-38.7033	-43.6982				182.21	55.3686		61.0589	59.4967
	-58.5535	-43.2598		-37.4405	-38.989				191.409	55.4922		56.9931	48.1955
	-59.1108	-42.0435		-38.545	-40.8483				210.093	57.4888		46.6338	51.3994
	-58.8535	-43.6628		-36.2371	-38.822				213.87	51.1689		44.4851	61.2794
	-52.633	-39.735		-42.9729	-31.5435				215.133	48.8681		49.8348	56.9555
	-60.8187	-37.221		-33.8328	-38.1788				280.893	51.8856		54.2093	51.958
	-54.3812	-46.2269		-35.5211	-36.881				264.335	53.6538		44.3276	55.0117
	-55.6598	-43.2104		-39.1033	-40.8695				279.184	53.9348		41.4368	57.5886
	-55.0456	-40.451		-36.9918	-45.4493				285.353	54.8326		52.2007	82.8276
	-55.6047	-47.595		-38.1693	-45.4572				268.109	63.6379		48.7192	68.6011
	-57.559	-46.1194		-38.1246	-43.9255				265.282	54.0745		48.6924	87.9688
	-59.1587	-43.6138		-41.4113	-44.2027				280.72	48.3724		58.1289	95.378
	-54.9419	-47.5146		-36.1939	-45.5124				320.953	68.0607		46.1949	104.644
	-59.8077	-39.951		-37.9181	-52.1592				337.038	58.9666		52.3115	111.483
	-57.7657	-43.0936		-39.7694	-53.3319				339.325	56.5887		52.0958	104.919
	-60.4171	-46.2507		-43.1633	-49.7687				345.678	65.0472		54.9684	101.811
	-40.6719	-46.1121		-40.4983	-46.4688				85.6185	70.5107		61.2985	81.5472
	-47.8386	-40.1849		-41.5094	-38.8177				101.272	57.6137		59.5303	81.614
	-51.4071	-43.3935		-44.6016	-39.6341				127.341	56.4081		61.4366	69.6852
	-51.1696	-44.5257		-42.6909	-44.9299				139.453	54.0853		58.5725	69.937
	-48.3594	-40.4627		-32.5303	-46.7069				140.393	63.4004		68.7811	60.828
	-48.2214	-42.5422		-41.5868	-43.4232				139.98	54.2542		70.9927	78.1103
	-50.4553	-40.0875		-43.6676	-44.9636				161.537	51.3658		62.4397	70.5742
	-48.4774	-39.7971		-34.0486	-50.0116				139.393	58.5037		67.9329	68.8782
	-56.9735	-43.6158		-34.6636	-45.9307				141.599	56.601		74.2879	91.3508
	-49.2014	-47.1612		-42.3236	-44.622				115.245	50.5598		69.8553	87.2619
	-50.8541	-45.5685		-38.1709	-47.4027				127.3	58.1995		69.8269	87.2043
	-55.5618	-48.1982		-41.381	-46.9476				125.677	66.4381		74.1756	100.572
	-53.1766	-45.7184		-39.0477	-51.4507				112.677	64.3912		70.2961	106.537
	-51.8554	-46.6246		-36.4747	-42.3069				125.047	50.4781		85.7289	88.7678
	-50.9983	-52.5714		-39.8048	-45.8995				135.903	60.4371		70.8521	97.054
	-57.0143	-47.9296		-35.4253	-51.6567				131.794	69.1617		80.4726	93.0654
	-46.3771	-56.4989		-34.2384	-49.3339				144.118	80.2037		71.969	66.9764
	-50.9984	-53.5139		-32.45	-48.5842				143.177	68.673		82.6851	89.8645
	-53.6097	-48.5887		-45.7377	-51.7134				159.049	77.069		90.6127	90.2555
	-53.3252	-54.8724		-40.6945	-49.1574				189.418	61.4543		96.5448	109.012
	-62.8511	-58.1492		-44.8906	-50.5541				184.87	58.943		80.0874	125.699
	-65.4316	-49.53		-40.7054	-54.3357				196.633	52.1965		68.0915	142.118
	-61.2464	-55.0537		-42.4676	-55.504				224.524	57.3982		66.1046	147.769
	-43.6284	-38.5002		-48.7302	-41.4777				55.5814	52.5497		44.2348	55.5963
	-46.3164	-46.5409		-49.5836	-34.5833				55.4	60.8131		39.5139	48.0944
	-40.6074	-39.6428		-56.4705	-40.5038				57.1011	65.5137		48.9226	65.3457
	-46.4577	-37.806		-56.5307	-46.5673				53.3334	66.0242		47.5586	47.9484
	-44.8473	-41.0696		-56.5277	-41.0871				66.4794	58.7892		42.1936	54.4758
	-43.003	-36.3444		-58.1783	-44.4396				59.5585	68.5473		61.3321	60.9709
	-37.0503	-43.2864		-61.2474	-39.9862				52.8185	65.7871		71.153	45.4959
	-41.8776	-47.8353		-57.6821	-45.1816				62.7581	53.4938		65.6801	43.1343
	-41.6948	-45.2615		-64.4444	-41.6089				50.4278	64.7616		50.995	55.0893
	-40.0859	-45.4934		-58.7857	-37.8759				62.7607	67.475		53.4723	50.2186
	-44.9825	-46.9838		-59.9917	-45.014				59.1074	61.0608		59.5545	56.0539
	-43.4644	-47.2574		-59.0969	-48.5737				60.9367	55.316		63.3033	44.8175
	-45.247	-50.9127		-59.1261	-34.801				73.7489	52.2152		49.0831	48.2592
	-48.0731	-50.0422		-67.8606	-40.9863				67.8941	63.3146		49.8451	43.681
	-44.8312	-54.9226		-63.3939	-34.2299				79.3723	54.046		55.8705	41.098
	-44.6015	-57.5172		-59.9274	-35.68				73.3317	62.6895		57.6435	50.9718
	-46.0469	-52.2303		-62.8513	-44.7106				78.184	54.9143		53.3893	50.7076
	-46.1879	-56.0423		-61.0902	-47.2135				73.5565	63.5296		63.2036	44.44
	-47.7788	-57.3442		-63.4632	-40.7004				65.767	66.0791		72.7416	69.1191
	-47.6079	-55.9308		-60.7537	-46.4667				79.6989	81.6273		65.4081	72.871
	-46.5147	-56.8605		-57.7579	-45.2465				72.794	69.0277		49.5936	64.8733
	-47.6872	-56.5591		-59.6108	-45.6539				61.1679	79.7928		57.6739	59.8811
	-52.7851	-54.809		-57.8008	-47.5578				78.944	70.3094		70.2063	56.2596
		Subject 9	Beta ERD	(bipolar)						Subject 9	Beta ERS	(bipolar)					Subject 9	Mu ERD	(bipolar)
Left			Right					Left			Right					Left			Right
	C3-Cz	C3-Cz		Cz-C4	Cz-C4				C3-Cz	C3-Cz		Cz-C4	Cz-C4				C3-Cz	C3-Cz		Cz-C4	Cz-C4
	-43.5896	-45.2757		-44.8167	-43.8228				59.7479	50.1073		66.3058	55.011				-48.1429	-42.6235		-47.2951	-44.3845
	-42.3497	-44.5391		-47.443	-42.8646				51.8279	78.5451		59.7777	48.7717				-58.7339	-43.2055		-46.835	-48.2067
	-42.848	-41.9399		-48.9315	-40.3782				51.4491	83.6343		64.0953	55.5725				-49.0431	-42.1115		-48.6322	-43.5573
	-40.5456	-41.0007		-50.83	-44.0523				60.5505	80.2503		57.8387	56.3528				-50.0324	-49.6116		-51.2306	-42.0042
	-40.7283	-42.2507		-58.593	-40.0537				51.7897	66.1222		67.3945	58.8481				-43.1609	-46.8879		-47.3032	-39.5113
	-40.7453	-44.6294		-62.6943	-43.4465				50.7938	77.8597		64.5037	72.6638				-49.21	-49.4712		-44.1028	-38.3999
	-45.0205	-48.2486		-59.6196	-33.755				60.6667	72.0537		69.4527	51.3007				-46.0503	-48.2021		-51.4181	-48.2328
	-41.9262	-46.2374		-62.8726	-41.6311				72.3163	77.9601		73.3212	64.666				-43.7437	-40.8065		-45.053	-41.0964
	-47.0133	-54.7769		-65.5835	-42.5709				74.3072	61.1857		71.0511	61.612				-39.6403	-45.0116		-43.103	-35.3718
	-41.746	-48.0019		-65.2967	-39.0429				102.14	65.4739		68.9887	51.8754				-45.2621	-39.9838		-46.3326	-44.2547
	-40.2364	-56.973		-67.3382	-44.3122				69.1668	73.3196		66.6994	51.4581				-42.7976	-44.2187		-46.608	-42
	-45.1001	-54.3512		-71.491	-40.5516				65.8743	65.7464		77.9037	52.591				-49.6696	-41.8963		-48.0416	-40.2514
	-38.9595	-54.0558		-75.7225	-47.267				59.6619	77.4384		84.6815	49.4155				-42.3705	-45.1765		-47.5267	-53.7743
	-41.3403	-53.9289		-77.5154	-43.4744				62.084	67.7241		77.43	54.9854				-52.2091	-49.6651		-47.8952	-43.9025
	-38.1748	-54.3896		-81.3332	-36.5848				58.9735	77.7135		82.9023	46.5976				-44.0906	-49.6987		-37.4172	-50.966
	-41.106	-61.3024		-78.32	-40.7964				69.1485	89.9218		62.7811	54.9306				-40.5636	-48.997		-42.204	-42.119
	-38.4652	-55.2657		-82.2319	-35.8454				48.4192	64.6116		68.7587	53.6468				-37.1741	-45.8397		-37.2962	-44.7934
	-39.7079	-57.201		-82.1066	-36.8305				45.171	74.8615		78.2862	49.806				-40.6481	-40.0401		-35.0936	-36.7388
	-35.7586	-58.3966		-82.1805	-32.2015				50.5103	88.1307		55.0118	46.299				-63.0324	-55.7097		-56.1246	-34.9601
	-36.6168	-60.039		-82.4753	-33.7033				46.2121	96.4804		59.1887	35.7426				-62.1672	-49.4518		-48.044	-40.9346
	-34.7461	-61.9528		-82.9852	-36.2711				51.9084	100.78		61.6367	40.8941				-62.3482	-45.6975		-45.3101	-35.015
	-36.7644	-64.8414		-82.9666	-38.3562				43.3623	88.9854		74.3969	50.773				-55.7149	-54.1494		-45.6439	-33.3051
	-41.3649	-69.3099		-81.6222	-44.0381				56.2543	82.7002		69.2878	52.9837				-51.8129	-46.8285		-46.1	-42.6835
	-45.0766	-43.48		-39.7681	-47.2953				56.3307	49.689		64.3436	78.4734				-55.3337	-50.8971		-40.0853	-45.4679
	-37.5481	-40.647		-50.7321	-46.858				54.1686	46.7621		55.3452	74.9492
	-43.1575	-49.0849		-50.872	-41.557				65.782	50.4629		61.6851	65.2153
	-45.7766	-41.6919		-54.3198	-44.8144				66.8265	42.986		58.8209	58.7212
	-44.7021	-45.3115		-50.2463	-37.3129				64.9163	56.2309		67.6804	60.988
	-47.9171	-46.6748		-49.5566	-35.2329				77.7066	68.5844		55.2962	53.8332
	-49.2332	-43.6235		-53.7321	-43.599				82.469	61.4382		59.8769	59.3253
	-41.3387	-48.1666		-55.2797	-42.658				88.2652	59.8281		47.6484	37.9023
	-33.5456	-46.1425		-49.3668	-41.3803				94.9208	55.3181		47.4919	56.1401
	-40.7541	-50.6976		-51.1125	-37.5271				72.5036	68.1697		39.2381	58.2928
	-46.5869	-50.3245		-58.4192	-37.8084				73.8111	53.4725		43.8016	55.5834
	-46.1306	-52.4558		-55.9802	-40.829				79.6124	54.181		46.8404	57.2033
	-42.1445	-59.3534		-63.3154	-43.7869				75.3393	55.2491		37.3952	49.0094
	-40.7809	-58.8911		-66.5204	-37.4901				75.0389	59.1761		44.0447	55.258
	-44.1279	-57.6801		-70.8408	-36.6636				75.4631	58.5692		52.3654	49.4153
	-46.7384	-62.0573		-73.8185	-39.8987				73.0813	58.2542		63.3016	48.419
	-48.975	-61.5906		-72.2707	-44.4667				72.7037	74.1873		53.7572	52.0265
	-39.6164	-67.2058		-74.2621	-39.4422				82.0535	67.1046		46.5092	51.1941
	-47.493	-61.8027		-75.9929	-37.4723				77.764	62.5887		53.5761	47.162
	-39.598	-63.9291		-78.8669	-37.8116				82.3044	73.0312		59.2435	43.9589
	-37.1445	-64.5709		-80.9984	-35.5397				74.8473	57.2144		48.4596	43.8527
	-44.5667	-66.6879		-84.6838	-37.2858				87.7443	73.4476		53.4067	50.1876
	-47.431	-63.7795		-86.6315	-38.2788				86.932	67.6679		65.2667	42.8024
	-40.5294	-41.493		-39.5467	-42.3618				64.1905	54.5832		55.347	57.8505
	-44.4347	-44.3905		-43.2243	-37.0501				79.7711	51.4531		55.3973	56.52
	-42.5815	-36.06		-41.6126	-45.0425				101.447	60.7051		69.7699	78.6909
	-41.6184	-37.0557		-44.0704	-43.3427				106.07	55.09		63.6184	89.2337
	-47.7868	-41.7333		-40.1739	-40.6565				102.936	52.8713		54.9668	86.4036
	-41.2692	-38.9682		-35.3593	-43.7409				115.341	60.5483		51.9591	102.703
	-50.6249	-40.8368		-35.8249	-50.8427				115.456	50.3243		51.5887	107.557
	-50.8371	-42.6541		-39.5845	-41.4453				104.63	51.235		48.9103	117.402
	-46.9746	-43.8347		-35.5431	-46.311				95.1216	61.2751		63.7599	111.809
	-49.2467	-38.7328		-40.4921	-47.0125				81.3877	58.5105		62.6443	127.656
	-47.5671	-41.2033		-39.6391	-46.498				84.6458	79.2504		58.8836	144.665
	-43.8013	-46.7307		-40.8145	-50.4549				104.64	102.079		58.3509	173.933
	-49.173	-40.2799		-39.9832	-48.2004				147.092	117.83		49.1087	203.543
	-55.5871	-43.1709		-44.5028	-49.304				169.482	123.146		58.5915	217.946
	-46.4068	-45.6559		-37.6824	-44.5262				228.465	146.56		60.8964	266.817
	-55.2102	-41.2929		-45.0806	-49.2688				350.515	136.17		50.1589	286.012
	-60.9714	-43.5925		-44.0054	-52.6241				424.776	142.14		63.8863	301.285
	-64.0651	-42.3151		-47.0351	-52.9948				520.039	137.342		45.0933	338.836
	-67.6985	-42.5848		-43.5788	-53.3731				579.054	122.633		64.4017	345.906
	-69.9618	-46.9661		-48.5415	-48.7599				619.621	133.895		48.5946	350.711
	-69.8719	-44.1081		-46.2256	-53.9308				631.655	134.687		55.9921	339.354
	-71.8658	-46.0654		-39.6661	-54.5883				617.496	132.117		49.7519	346.694
	-67.8918	-49.366		-42.4614	-46.5113				589.688	130.3		45.6554	318.455
	-48.8033	-49.2966		-45.8407	-40.9248				64.4626	59.3561		137.102	62.1182
	-43.9499	-46.6375		-44.8701	-42.4067				51.7167	55.7207		143.903	57.0787
	-40.2431	-46.5741		-48.0372	-42.2274				59.0269	53.3313		126.057	59.7596
	-37.2962	-47.2702		-44.3917	-42.2785				40.484	50.6981		136.79	54.2893
	-40.4962	-48.9393		-44.786	-41.0238				60.4412	64.1669		136.259	53.5282
	-36.7817	-40.3972		-38.4017	-44.919				43.4579	65.6057		133.863	53.0465
	-44.2004	-41.4718		-39.3554	-42.2109				53.4016	63.7267		146.371	60.0862
	-40.8358	-47.8604		-39.9002	-43.207				37.1839	62.2251		181.186	62.3989
	-37.8236	-47.5432		-41.676	-46.2476				48.038	65.5362		208.614	43.7539
	-39.7639	-44.2732		-37.2895	-42.2459				56.4914	63.6347		226.133	41.0362
	-36.842	-44.8069		-45.4437	-43.8012				52.5458	82.2585		219.322	60.0792
	-38.3933	-43.8833		-35.2466	-44.075				45.9264	77.4286		204.141	52.1781
	-39.5229	-46.8728		-36.9122	-37.806				47.7095	84.3539		165.529	49.4103
	-38.1781	-43.2165		-38.275	-41.9232				50.9787	112.617		150.211	54.9393
	-43.2836	-45.3281		-42.1136	-37.7733				54.8743	129.475		139.566	51.1868
	-36.2048	-47.2729		-34.0579	-34.7876				50.2725	130.35		156.856	52.6131
	-45.1916	-46.6105		-36.9932	-33.9912				72.0448	141.988		167.024	48.5379
	-41.762	-37.5408		-42.7906	-42.5921				52.3182	138.514		169.886	53.6037
	-39.58	-44.7314		-37.0933	-38.0393				59.1211	128.09		163.509	47.1096
	-42.8254	-41.6854		-41.0855	-44.2543				70.7316	131.866		152.743	43.1366
	-47.5713	-41.632		-44.2348	-38.2961				76.3676	107.385		141.443	47.1682
	-45.6699	-48.4864		-32.7068	-40.2604				72.6225	116.262		133.556	42.4413
	-48.3233	-52.9686		-38.7836	-32.6627				79.2528	96.483		124.902	48.2251
